# Supplementary material for: The virome of HPV-positive tonsil squamous cell carcinoma and neck metastasis
Source: Oncotarget. 2020 Jan 21;11(3):282–93. doi: 10.18632/oncotarget.27436 (PMC6980631; doi:10.18632/oncotarget.27436)
Supplement: Supplementary file 2 [file oncotarget-11-282-s002.xlsx]

## Sheet: Sheet1
Supplemental Table 1. Significant detection of viral probes in cancer compared to non-matched controls. Hybridization signal intensity was calculated and compared between cancer and non-matched controls, and significance (p-value < 0.05) was calculated using one sided t-tests. Note that not all probes are shown.
			Hybridization Signal Intensity
Cohort	Species/Sequence	Family	Cancer	Non-matched Control	P-Value
PPR	Human papillomavirus type 16	Papillomaviridae	3.12093	0.0357349	4.02342e-11
PPR	Human papillomavirus type 16	Papillomaviridae	2.8235	0.0984042	4.90984e-11
PPR	Human papillomavirus type 16	Papillomaviridae	3.01231	0.211497	6.43178e-11
PPR	Human papillomavirus type 16	Papillomaviridae	3.09839	0.260417	2.11183e-10
PPR	Human papillomavirus type 16	Papillomaviridae	3.07257	0.18633	2.318e-10
PPR	Human papillomavirus type 16	Papillomaviridae	2.66438	0.0949898	1.7362e-10
PPR	Human papillomavirus type 16	Papillomaviridae	2.68611	0.0339015	1.14502e-09
PPR	Human papillomavirus type 16	Papillomaviridae	1.55906	0.00858968	1.4233e-09
PPR	Human papillomavirus type 16	Papillomaviridae	2.23272	0.0713701	1.3302e-09
PPR	Human papillomavirus type 16	Papillomaviridae	2.44532	0.0608918	1.81103e-09
PPR	Human papillomavirus type 16	Papillomaviridae	2.20482	0.043953	2.09161e-09
PPR	Human papillomavirus type 16	Papillomaviridae	2.77806	0.282655	2.58041e-09
PPR	Human papillomavirus type 16	Papillomaviridae	2.63942	0.308421	2.45244e-09
PPR	Human papillomavirus type 16	Papillomaviridae	2.46146	0.415058	2.98107e-09
PPR	Human papillomavirus type 16	Papillomaviridae	2.81241	0.294954	3.05919e-09
PPR	Human papillomavirus type 16	Papillomaviridae	2.51411	0.319312	3.68665e-09
PPR	Human papillomavirus type 16	Papillomaviridae	2.39819	0.107139	4.15776e-09
PPR	Human papillomavirus type 16	Papillomaviridae	2.62378	0.153805	5.13465e-09
PPR	Human papillomavirus type 16	Papillomaviridae	2.04833	0.0147862	5.34956e-09
PPR	Human papillomavirus type 16	Papillomaviridae	3.06426	0.692457	5.42546e-09
PPR	Human papillomavirus type 16	Papillomaviridae	2.38362	0.0533893	5.90359e-09
PPR	Human papillomavirus type 16	Papillomaviridae	2.2981	0.185184	6.24062e-09
PPR	Human papillomavirus type 16	Papillomaviridae	2.52638	0.261757	7.74382e-09
PPR	Human papillomavirus type 16	Papillomaviridae	2.19711	0.055692	7.76001e-09
PPR	Human papillomavirus type 16	Papillomaviridae	3.02148	0.359226	1.0312e-08
PPR	Human papillomavirus type 16	Papillomaviridae	1.70825	0.0192734	1.19258e-08
PPR	Human papillomavirus type 16	Papillomaviridae	2.03261	0.159751	1.34246e-08
PPR	Human papillomavirus type 16	Papillomaviridae	1.32527	0.00761813	1.82801e-08
PPR	Human papillomavirus type 16	Papillomaviridae	2.1073	0.158031	2.04662e-08
PPR	Human papillomavirus type 16	Papillomaviridae	2.89657	0.677619	2.33357e-08
PPR	Human papillomavirus type 16	Papillomaviridae	2.7169	0.248083	2.5479e-08
PPR	Human papillomavirus type 16	Papillomaviridae	2.78025	0.0855443	2.97941e-08
PPR	Human papillomavirus type 16	Papillomaviridae	3.11542	0.489164	3.36689e-08
PPR	Human papillomavirus type 16	Papillomaviridae	2.12596	0.162173	3.48232e-08
PPR	Human papillomavirus type 16	Papillomaviridae	1.9862	0.095099	1.015e-07
PPR	Human papillomavirus type 16	Papillomaviridae	2.63595	0.642289	1.21792e-07
PPR	Human papillomavirus type 16	Papillomaviridae	1.89533	0.00423451	1.27142e-07
PPR	Human papillomavirus type 16	Papillomaviridae	3.34618	1.08163	1.25899e-07
PPR	Human papillomavirus type 16	Papillomaviridae	2.7677	0	1.30692e-07
PPR	Human papillomavirus type 16	Papillomaviridae	2.86642	0.476996	1.46338e-07
PPR	Human papillomavirus type 16	Papillomaviridae	2.15232	0.505821	1.51698e-07
PPR	Human papillomavirus type 16	Papillomaviridae	1.38796	0	1.56881e-07
PPR	Human papillomavirus type 16	Papillomaviridae	2.15953	0.122227	1.75437e-07
PPR	Human papillomavirus type 16	Papillomaviridae	1.49029	0.101737	2.07068e-07
PPR	Human papillomavirus type 16	Papillomaviridae	2.12086	0.116445	2.04578e-07
PPR	Human papillomavirus type 16	Papillomaviridae	2.21719	0.26669	2.40045e-07
PPR	Lactococcus phage P008	Siphoviridae	1.39106	0.119946	2.96266e-07
PPR	Human papillomavirus type 16	Papillomaviridae	1.86506	0.183853	3.35333e-07
PPR	Human papillomavirus type 16	Papillomaviridae	2.08311	0.421332	3.76158e-07
PPR	Human papillomavirus type 16	Papillomaviridae	1.50341	0	4.40274e-07
PPR	Human papillomavirus type 16	Papillomaviridae	1.23941	0.0321014	7.48497e-07
PPR	Human papillomavirus 54	Papillomaviridae	1.42868	0.0394357	8.11125e-07
PPR	Human papillomavirus type 16	Papillomaviridae	3.22199	1.1231	8.88672e-07
PPR	Human papillomavirus type 16	Papillomaviridae	1.99276	0.223099	9.01843e-07
PPR	Human papillomavirus type 16	Papillomaviridae	1.57935	0.248573	9.25015e-07
PPR	Amasya cherry disease associated chrysovirus segment 1	Chrysoviridae	1.64373	0.110194	9.95365e-07
PPR	Acidianus two-tailed virus	Bicaudaviridae	1.29685	0.226258	1.38385e-06
PPR	Human papillomavirus type 16	Papillomaviridae	1.28809	0.030349	1.51836e-06
PPR	Human papillomavirus type 16	Papillomaviridae	2.79959	0.431205	1.68098e-06
PPR	Petunia vein clearing virus	Caulimoviridae	1.26878	0.186681	2.13222e-06
PPR	Human papillomavirus type 16	Papillomaviridae	1.73834	0.260471	2.00919e-06
PPR	Cucumber fruit mottle mosaic virus	Virgaviridae	1.17749	0.143504	4.62374e-06
PPR	Blackberry chlorotic ringspot virus RNA1	Bromoviridae	1.25715	0.180077	2.40169e-06
PPR	Macacine herpesvirus 3	Herpesviridae	1.53081	0.322447	2.33774e-06
PPR	Human papillomavirus type 16	Papillomaviridae	2.49279	0.925834	4.63979e-06
PPR	Human papillomavirus type 16	Papillomaviridae	1.29762	0.235472	4.23208e-06
PPR	Human papillomavirus type 16	Papillomaviridae	2.15762	0.0464808	2.43661e-06
PPR	Human papillomavirus type 16	Papillomaviridae	2.78599	0.717776	2.8175e-06
PPR	Human papillomavirus type 16	Papillomaviridae	1.81729	0.431176	6.65046e-06
PPR	Choristoneura fumiferana DEF MNPV	Baculoviridae	1.262	0.0896967	8.86015e-06
PPR	Shigella phage Shfl2	Myoviridae	1.56934	0.371945	9.95974e-06
PPR	Mobala virus segment S	Arenaviridae	1.20314	0.18276	1.18372e-05
PPR	Rabbit oral papillomavirus	Papillomaviridae	2.31518	0.673447	1.18248e-05
PPR	Maracuja mosaic virus	Virgaviridae	1.73761	0.3698	1.2951e-05
PPR	Glypta fumiferanae ichnovirus segment C4	Polydnaviridae	1.71866	0.408971	1.27759e-05
PPR	Pseudomonas phage MP29	Siphoviridae	1.75117	0.217427	1.3747e-05
PPR	Rio Bravo virus	Flaviviridae	1.23869	0.0806701	1.6491e-05
PPR	Rice black streaked dwarf virus segment 4	Reoviridae	1.49513	0.128398	1.80707e-05
PPR	Human papillomavirus type 134	Papillomaviridae	1.09332	0.0833863	1.80436e-05
PPR	Human rhinovirus 89	Picornaviridae	1.21384	0.0677981	2.48398e-05
PPR	Enterobacteria phage RB51	Myoviridae	1.09823	0.0978683	2.824e-05
PPR	Culex pipiens densovirus	Parvoviridae	1.51824	0.476046	2.8451e-05
PPR	Staphylococcus phage 88	Siphoviridae	1.2866	0.117885	2.89843e-05
PPR	Human papillomavirus type 16	Papillomaviridae	3.34812	1.584	2.92536e-05
PPR	Staphylococcus phage phiSLT	Siphoviridae	1.83977	0.345516	3.14579e-05
PPR	Cotesia congregata bracovirus segment Circle19	Polydnaviridae	2.12589	0.470735	3.25052e-05
PPR	Equid herpesvirus 2	Herpesviridae	1.30456	0.302927	3.34749e-05
PPR	Human papillomavirus type 16	Papillomaviridae	1.76284	0.453681	3.36501e-05
PPR	Hamster polyomavirus	Polyomaviridae	1.441	0.260152	4.06442e-05
PPR	Campoletis sonorensis ichnovirus segment G	Polydnaviridae	1.24941	0.0755279	4.38204e-05
PPR	Chilli veinal mottle virus	Potyviridae	1.5059	0.406591	5.0324e-05
PPR	Morogoro virus segment S	Arenaviridae	1.485	0.409717	5.2146e-05
PPR	Equid herpesvirus 4	Herpesviridae	1.61063	0.245363	5.38903e-05
PPR	Tioman virus	Paramyxoviridae	1.29323	0.277068	6.32848e-05
PPR	Homalodisca vitripennis reovirus segment S2	Reoviridae	1.1243	0.112997	6.64549e-05
PPR	Glypta fumiferanae ichnovirus segment C17	Polydnaviridae	1.06042	0.0482509	7.26611e-05
PPR	Pestivirus Giraffe-1	Flaviviridae	1.70434	0.303093	7.34433e-05
PPR	Human immunodeficiency virus 2	Retroviridae	1.36731	0.27626	7.55339e-05
PPR	Hyperthermophilic Archaeal Virus 2		1.06615	0.0213751	7.77726e-05
PPR	Paramecium bursaria Chlorella virus AR158	Phycodnaviridae	1.77562	0.221216	8.10952e-05
PPR	Torque teno mini virus 2	Anelloviridae	1.39611	0.215783	8.3103e-05
PPR	Mamestra configurata NPV-B	Baculoviridae	1.82657	0.63946	8.48285e-05
PPR	Frog adenovirus 1	Adenoviridae	1.41285	0.322797	8.74192e-05
PPR	Polyomavirus HPyV6	Polyomaviridae	1.54077	0.136582	8.89852e-05
PPR	Clover yellow vein virus	Potyviridae	1.24893	0.110732	9.14203e-05
PPR	Enterobacteria phage phiEco32	Podoviridae	1.78588	0.602644	9.55083e-05
PPR	Cotesia congregata bracovirus segment Circle33	Polydnaviridae	1.63868	0.348067	0.000100748
PPR	Olive latent virus 2 RNA 1	Bromoviridae	1.19446	0.188167	0.000103247
PPR	Campoletis sonorensis ichnovirus segment T	Polydnaviridae	1.33027	0.246068	0.000104645
PPR	Enterobacteria phage T4	Myoviridae	1.98346	0.269447	0.000106471
PPR	Haemophilus phage HP1	Myoviridae	1.63466	0.504137	0.000107835
PPR	Staphylococcus phage 53	Siphoviridae	1.18938	0.183159	0.000108291
PPR	Allpahuayo virus segment L	Arenaviridae	1.68802	0.317988	0.000108589
PPR	Enterobacteria phage N4	Podoviridae	1.17131	0.116138	0.00010869
PPR	Enterobacteria phage RB51	Myoviridae	2.15457	0.161883	0.000111471
PPR	Spiroplasma kunkelii virus SkV1_CR2-3x	Inoviridae	1.21577	0.114039	0.00011161
PPR	Clanis bilineata nucleopolyhedrosis virus	Baculoviridae	2.05913	0.531003	0.000115582
PPR	Gallid herpesvirus 1	Herpesviridae	1.84327	0.469243	0.000116915
PPR	Salmonella enterica bacteriophage SE1	Podoviridae	1.66336	0.326958	0.000119683
PPR	Tobacco rattle virus RNA 2	Virgaviridae	1.33827	0.18564	0.000121935
PPR	Cotesia congregata bracovirus segment Circle30	Polydnaviridae	1.51745	0.354745	0.000123898
PPR	Potato yellow vein virus segment 3	Closteroviridae	1.4175	0.13452	0.000126628
PPR	Human papillomavirus - 18	Papillomaviridae	3.36697	1.20945	0.00012835
PPR	Penaeus vannamei nodavirus RNA-2	Nodaviridae	2.60301	1.13859	0.00013524
PPR	Enterobacteria phage RTP	Siphoviridae	1.16412	0.147939	0.000136145
PPR	Homalodisca coagulata virus-1	Dicistroviridae	1.30601	0.0810587	0.000138812
PPR	Mal de Rio Cuarto virus segment S3	Reoviridae	1.27259	0.271632	0.000139076
PPR	Campoletis sonorensis ichnovirus segment E	Polydnaviridae	1.58733	0.339656	0.000139913
PPR	Maize dwarf mosaic virus	Potyviridae	1.48952	0.142006	0.000151001
PPR	Lettuce ring necrosis virus RNA 3	Ophioviridae	1.83768	0.442299	0.000154731
PPR	Adoxophyes orana nucleopolyhedrovirus	Baculoviridae	1.7783	0.277381	0.00016848
PPR	Simian immunodeficiency virus	Retroviridae	1.37499	0.238614	0.000169872
PPR	Hyposoter fugitivus ichnovirus segment C2	Polydnaviridae	1.53981	0.524367	0.000171493
PPR	Microplitis demolitor bracovirus segment G	Polydnaviridae	1.45234	0.352783	0.000172861
PPR	Kadipiro virus chromosome segment 12	Reoviridae	1.37308	0.233264	0.000175318
PPR	Bat coronavirus HKU5-1	Coronaviridae	1.6301	0.440823	0.000179138
PPR	Staphylococcus phage 88	Siphoviridae	1.20256	0.0597736	0.000185748
PPR	African horsesickness virus segment 2	Reoviridae	1.94642	0.647034	0.000191994
PPR	Enterobacteria phage CC31	Myoviridae	1.28115	0.167347	0.000193562
PPR	Human papillomavirus type 16	Papillomaviridae	2.06978	0.843696	0.000198572
PPR	Neodiprion abietis NPV	Baculoviridae	1.69064	0.578853	0.000214399
PPR	Kashmir bee virus	Dicistroviridae	1.50469	0.499404	0.00021728
PPR	Ictalurid herpesvirus 1	Herpesviridae	1.59168	0.359144	0.000223608
PPR	Ranid herpesvirus 2	Alloherpesviridae	1.46334	0.390114	0.000228099
PPR	Bombyx mori NPV	Baculoviridae	1.87134	0.699825	0.000242965
PPR	Staphylococcus phage 29	Siphoviridae	1.28591	0.25815	0.000244545
PPR	Hyposoter fugitivus ichnovirus segment C15	Polydnaviridae	1.52864	0.347518	0.00024549
PPR	Bovine herpesvirus 4	Herpesviridae	1.03427	0.00769304	0.000246733
PPR	Southern rice black-streaked dwarf virus segment 5	Reoviridae	2.11373	0.562029	0.000252045
PPR	Eupatorium vein clearing virus	Caulimoviridae	2.02001	0.801161	0.000266819
PPR	Enterobacteria phage T4	Myoviridae	1.99377	0.758377	0.000278968
PPR	Goose parvovirus	Parvoviridae	1.29822	0.251253	0.000279601
PPR	Lettuce ring necrosis virus RNA 4	Ophioviridae	1.19772	0.16845	0.000280383
PPR	Parana virus segment S (small)	Arenaviridae	1.3306	0.240968	0.000284541
PPR	Penaeus merguiensis densovirus	Parvoviridae	1.19449	0.106498	0.000297349
PPR	Cercopithecine herpesvirus 9	Herpesviridae	1.48661	0.203053	0.000316696
PPR	Drosophila x virus segment B	Birnaviridae	2.35309	0.691798	0.000320089
PPR	Culex pipiens densovirus	Parvoviridae	1.2699	0.217316	0.000326727
PPR	Pneumonia virus of mice J3666	Paramyxoviridae	1.75587	0.436298	0.000329957
PPR	Enterococcus phage phiFL3A	Siphoviridae	1.6456	0.511457	0.000331396
PPR	Cyprinid herpesvirus 3	Alloherpesviridae	1.35322	0.139642	0.000338519
PPR	Glypta fumiferanae ichnovirus segment B57	Polydnaviridae	1.48535	0.278205	0.000348538
PPR	Simian foamy virus 3	Retroviridae	1.30703	0.219259	0.000358438
PPR	Prochlorococcus phage P-SSM4	Myoviridae	1.43308	0.376159	0.000387427
PPR	Mirabilis jalapa mottle virus	Betaflexiviridae	1.80327	0.216698	0.000390532
PPR	Adult diarrheal rotavirus strain J19	Reoviridae	1.45214	0.221615	0.000394689
PPR	Enterobacteria phage K30	Podoviridae	1.68133	0.378804	0.000401896
PPR	Little cherry virus 1	Closteroviridae	1.45102	0.386015	0.000410904
PPR	Human respiratory syncytial virus	Paramyxoviridae	1.37336	0.038788	0.000414239
PPR	Asparagus virus 2 RNA 2	Bromoviridae	1.45802	0.350301	0.00042065
PPR	Simian enterovirus SV6	Picornaviridae	1.14497	0.142429	0.000427702
PPR	Bacillus phage GA-1	Podoviridae	2.14795	0.555274	0.000446155
PPR	Sulfolobus virus 2	Fuselloviridae	1.22871	0.195348	0.000447371
PPR	Neodiprion lecontii NPV	Baculoviridae	1.47127	0.349685	0.000448853
PPR	Fiji disease virus segment 9	Reoviridae	1.21402	0.0595535	0.000454804
PPR	Clostridium phage phiC2	Myoviridae	1.29007	0.279264	0.000459192
PPR	Canine papillomavirus 9	Papillomaviridae	1.48407	0.251292	0.000471405
PPR	Kokobera virus	Flaviviridae	1.2327	0.0896616	0.000472268
PPR	Heliothis armigera cypovirus 5 segment 7	Reoviridae	2.17303	0.619617	0.000479352
PPR	Rice gall dwarf virus segment S5	Reoviridae	1.42385	0.273992	0.00048012
PPR	Hyposoter fugitivus ichnovirus segment A3	Polydnaviridae	1.30629	0.236446	0.000494221
PPR	Hyposoter fugitivus ichnovirus segment D7	Polydnaviridae	1.24936	0.211679	0.000516532
PPR	Pseudomonas phage phiKZ	Myoviridae	2.16659	0.425301	0.000524348
PPR	Bell pepper mottle tobamovirus	Virgaviridae	1.36524	0.282726	0.000525272
PPR	Human papillomavirus type 50	Papillomaviridae	1.38388	0.347927	0.000528928
PPR	Staphylococcus phage 96	Siphoviridae	1.21469	0.146974	0.000537052
PPR	Pennisetum mosaic virus	Potyviridae	1.2541	0.114592	0.000551307
PPR	Heron hepatitis B virus	Hepadnaviridae	2.12641	0.546337	0.000596689
PPR	Enterobacteria phage IME08	Myoviridae	1.86364	0.698736	0.000607035
PPR	Human papillomavirus type 10	Papillomaviridae	1.67259	0.52226	0.000613925
PPR	Enterobacteria phage K1E	Podoviridae	1.37721	0.362236	0.00061424
PPR	Cryphonectria parasitica mitovirus 1-NB631	Narnaviridae	1.51269	0.278658	0.000618311
PPR	Synechococcus phage S-PM2	Myoviridae	1.59961	0.416379	0.000623343
PPR	Microplitis demolitor bracovirus segment M	Polydnaviridae	1.99948	0.97195	0.00062632
PPR	Melon yellow spot virus segment L	Bunyaviridae	1.20311	0.128643	0.000637898
PPR	Tomato zonate spot virus segment M	Bunyaviridae	1.269	0.168733	0.000638187
PPR	Stretch Lagoon orbivirus segment 1	Reoviridae	1.31806	0.200586	0.000640918
PPR	Mamestra configurata NPV-A	Baculoviridae	1.62485	0.391967	0.000641299
PPR	Enterobacteria phage IME08	Myoviridae	1.66464	0.365943	0.000663262
PPR	Human papillomavirus type 6b	Papillomaviridae	2.16692	0.651836	0.000691009
PPR	California sea lion polyomavirus 1	Polyomaviridae	1.5791	0.547567	0.00071791
PPR	Prochlorococcus phage P-SSM4	Myoviridae	1.30263	0.170877	0.000718703
PPR	Ecotropis obliqua NPV	Baculoviridae	1.8606	0.556534	0.000728912
PPR	Kadipiro virus chromosome segment 2	Reoviridae	1.87049	0.622175	0.000764716
PPR	Listeria phage A511	Myoviridae	1.20588	0.203228	0.00076621
PPR	Liao ning virus segment 5	Reoviridae	1.3537	0.299617	0.000772788
PPR	Yam bean mosaic virus	Potyviridae	1.56945	0.467606	0.000776297
PPR	Aeromonas phage 44RR2.8t	Myoviridae	1.27888	0.251572	0.000804057
PPR	Cydia pomonella granulovirus	Baculoviridae	1.34287	0.0706348	0.000811071
PPR	Staphylococcus phage EW	Siphoviridae	1.82046	0.334219	0.000814401
PPR	African green monkey polyomavirus	Polyomaviridae	1.8986	0.797135	0.000816479
PPR	Staphylococcus phage 71	Siphoviridae	1.58087	0.276052	0.000826047
PPR	Cryphonectria hypovirus 3	Hypoviridae	1.81798	0.215441	0.000825956
PPR	Breda virus	Coronaviridae	1.44145	0.250109	0.000852698
PPR	Solenopsis invicta virus 1	Dicistroviridae	2.2694	0.640706	0.000856031
PPR	Blattella germanica densovirus	Parvoviridae	1.14217	0.136122	0.000873294
PPR	Glypta fumiferanae ichnovirus segment B15	Polydnaviridae	1.79176	0.725135	0.00088679
PPR	Cynomolgus macaque cytomegalovirus strain Ottawa	Herpesviridae	1.61009	0.342042	0.000913426
PPR	Staphylococcus phage 42e	Siphoviridae	1.83615	0.711957	0.000921453
PPR	Staphylococcus phage 92	Siphoviridae	1.33039	0.313095	0.000934715
PPR	Enterobacteria phage EPS7	Siphoviridae	1.44956	0.287685	0.00094717
PPR	Staphylococcus phage phiMR11	Siphoviridae	1.29765	0.174903	0.000969328
PPR	Salmonella phage Vi01	Myoviridae	1.46227	0.356283	0.00097862
PPR	Lymantria dispar cypovirus 1 segment 3	Reoviridae	1.40156	0.306069	0.000987137
PPR	Microplitis demolitor bracovirus segment L	Polydnaviridae	1.15737	0.133158	0.000999075
PPR	Enterococcus phage phiFL2A	Siphoviridae	1.48363	0.267552	0.00103133
PPR	Glypta fumiferanae ichnovirus segment C4	Polydnaviridae	1.38722	0.285905	0.00103719
PPR	Torque teno mini virus 8	Anelloviridae	1.52881	0.463854	0.00108145
PPR	Streptococcus phage Abc2	Siphoviridae	1.58257	0.492316	0.001104
PPR	Staphylococcus phage SAP-26	Siphoviridae	1.45056	0.449897	0.00111247
PPR	Plum bark necrosis and stem pitting-associated virus	Closteroviridae	1.46999	0.357348	0.00111829
PPR	Tobacco mild green mosaic virus	Virgaviridae	1.32293	0.293454	0.00113533
PPR	Glypta fumiferanae ichnovirus segment C12	Polydnaviridae	1.8076	0.396476	0.00114299
PPR	Beet pseudo-yellows virus RNA 2	Closteroviridae	2.43848	0.844397	0.00118134
PPR	Burkholderia ambifaria phage BcepF1	Myoviridae	1.1647	0.143616	0.00118266
PPR	Bacillus phage B103	Podoviridae	1.76514	0.573979	0.00118486
PPR	Parana virus segment S (small)	Arenaviridae	1.5573	0.263476	0.00121782
PPR	Impatiens necrotic spot virus segment S	Bunyaviridae	1.41169	0.397547	0.00122011
PPR	Campoletis sonorensis ichnovirus segment Q	Polydnaviridae	1.74803	0.648108	0.00122184
PPR	Deformed wing virus	Iflaviridae	1.90298	0.680178	0.00123543
PPR	Cotesia congregata virus segment Circle7	Polydnaviridae	1.2894	0.283674	0.00123792
PPR	Paramecium bursaria Chlorella virus NY2A	Phycodnaviridae	1.43808	0.428083	0.00124671
PPR	Trichoplusia ni cytoplasmic polyhedrosis virus 15 segment 7	Reoviridae	1.15208	0.120411	0.00125655
PPR	Human immunodeficiency virus 1	Retroviridae	1.29095	0.147518	0.00125665
PPR	Rhopalosiphum padi virus	Dicistroviridae	1.46834	0.289787	0.00125711
PPR	La Crosse virus segment M	Bunyaviridae	1.56864	0.449282	0.00126012
PPR	Hyposoter fugitivus ichnovirus segment C4	Polydnaviridae	1.42781	0.367467	0.00126263
PPR	Black queen cell virus	Dicistroviridae	1.6288	0.351925	0.00126418
PPR	Canine papillomavirus 8	Papillomaviridae	1.39764	0.280397	0.00126723
PPR	Simian adenovirus 49	Adenoviridae	2.61502	0.882865	0.00129193
PPR	Goose circovirus	Circoviridae	1.85939	0.210228	0.0012996
PPR	Thermoproteus tenax spherical virus 1	Globuloviridae	1.8466	0.565998	0.00132972
PPR	Lactococcus phage bIBB29	Siphoviridae	1.8941	0.670106	0.00138621
PPR	Enterobacteria phage HK620	Podoviridae	1.23412	0.0178953	0.00139231
PPR	Mamestra configurata NPV-B	Baculoviridae	1.68049	0.521476	0.00143699
PPR	Acanthamoeba polyphaga mimivirus	Mimiviridae	1.56398	0.45696	0.00144941
PPR	Simian picornavirus 17	Picornaviridae	1.22507	0.0637029	0.00145162
PPR	Human herpesvirus 4 type 1	Herpesviridae	1.44327	0.254051	0.00147316
PPR	Zygosaccharomyces bailii virus Z	Totiviridae	1.61562	0.0818733	0.0014862
PPR	Mycobacterium phage 244	Siphoviridae	1.31046	0.238719	0.00151206
PPR	Streptococcus phage Sfi11	Siphoviridae	1.7182	0.591282	0.00152517
PPR	Mammalian orthoreovirus 3 segment L2	Reoviridae	1.16953	0.141466	0.00156704
PPR	Bovine parvovirus	Parvoviridae	1.26594	0.21644	0.00159059
PPR	Baboon orthoreovirus segment L3	Reoviridae	1.54188	0.520139	0.00161161
PPR	Adoxophyes orana granulovirus	Baculoviridae	2.83104	1.24564	0.00165164
PPR	Fowl adenovirus D	Adenoviridae	1.33521	0.232022	0.00168128
PPR	Cucurbit yellow stunting disorder virus RNA1	Closteroviridae	1.90882	0.815319	0.00171832
PPR	Staphylococcus phage 52A	Siphoviridae	1.76426	0.559712	0.0017211
PPR	Glypta fumiferanae ichnovirus segment B2	Polydnaviridae	1.75455	0.538299	0.00173032
PPR	Staphylococcus phage 187	Siphoviridae	2.48838	0.96767	0.00180871
PPR	Rio Bravo virus	Flaviviridae	1.13997	0.0271129	0.00181187
PPR	Cucurbit yellow stunting disorder virus RNA1	Closteroviridae	1.7301	0.604599	0.00184416
PPR	Tupaia virus	Rhabdoviridae	2.26675	0.909172	0.00184695
PPR	Simian sapelovirus 1	Picornaviridae	1.22974	0.221871	0.00198151
PPR	Venezuelan equine encephalitis virus	Togaviridae	1.41538	0.357377	0.00201934
PPR	Staphylococcus phage 47	Siphoviridae	1.39718	0.38581	0.00205046
PPR	Glypta fumiferanae ichnovirus segment C16	Polydnaviridae	2.1849	1.03597	0.00206092
PPR	Bovine adenovirus D	Adenoviridae	1.29915	0.273592	0.00208497
PPR	Candiru virus segment L	Bunyaviridae	1.10542	0.0688064	0.00210601
PPR	Glypta fumiferanae ichnovirus segment C18	Polydnaviridae	1.49612	0.237164	0.00213725
PPR	Mokola virus	Rhabdoviridae	1.96605	0.881082	0.00217284
PPR	Aotine herpesvirus 1	Herpesviridae	1.22981	0.129162	0.0021885
PPR	Capreolus capreolus papillomavirus 1	Papillomaviridae	1.11085	0.0174317	0.0022034
PPR	Mycobacterium phage LeBron	Siphoviridae	1.43908	0.341255	0.00221283
PPR	Synechococcus phage syn9	Myoviridae	1.42086	0.417016	0.00225821
PPR	Spodoptera litura nucleopolyhedrovirus II	Baculoviridae	2.52008	1.19216	0.00226292
PPR	Microplitis demolitor bracovirus segment G	Polydnaviridae	1.41462	0.345949	0.00228021
PPR	Streptococcus phage DT1	Siphoviridae	1.64782	0.607256	0.00228998
PPR	Pasteurella phage F108	Myoviridae	1.99618	0.622697	0.00230135
PPR	Campoletis sonorensis ichnovirus segment G	Polydnaviridae	1.67441	0.615477	0.00232544
PPR	Elm mottle virus RNA 2	Bromoviridae	1.76595	0.68248	0.0023503
PPR	Snow goose hepatitis B virus	Hepadnaviridae	1.42864	0.418848	0.00240586
PPR	Garlic virus A	Alphaflexiviridae	1.74552	0.378357	0.00242603
PPR	Myotis polyomavirus VM-2008	Polyomaviridae	1.64937	0.348808	0.00244161
PPR	European bat lyssavirus 1	Rhabdoviridae	1.55365	0.474148	0.00246049
PPR	Klebsiella phage KP15	Myoviridae	2.13514	0.880396	0.00251983
PPR	Bovine polyomavirus	Polyomaviridae	2.5586	0.460615	0.00259794
PPR	Baboon orthoreovirus segment M2	Reoviridae	1.6905	0.510369	0.0026241
PPR	Chuzan virus segment 1	Reoviridae	1.24854	0.122828	0.00262566
PPR	Aeromonas phage 25	Myoviridae	1.70334	0.44671	0.00262713
PPR	Aedes pseudoscutellaris reovirus segment 3	Reoviridae	1.27059	0.254858	0.00264052
PPR	Lactococcus phage bIBB29	Siphoviridae	1.53142	0.508366	0.00264103
PPR	Cottontail rabbit papillomavirus	Papillomaviridae	1.15659	0.088485	0.00265075
PPR	Phage cdtI	Siphoviridae	1.4167	0.349673	0.00265124
PPR	Human enterovirus 109	Picornaviridae	1.58662	0.365573	0.00280412
PPR	Hordeum mosaic virus	Potyviridae	1.52384	0.320143	0.00282679
PPR	Staphylococcus phage phiMR11	Siphoviridae	1.64928	0.484759	0.00285162
PPR	Bean yellow mosaic virus	Potyviridae	1.7171	0.55318	0.00289467
PPR	Human polyomavirus 9	Polyomaviridae	1.16947	0.148843	0.00291399
PPR	Acidianus filamentous virus 3	Lipothrixviridae	1.38286	0.318093	0.00296902
PPR	Enterobacteria phage RB49	Myoviridae	1.31047	0.309664	0.00304169
PPR	Enterobacteria phage RB51	Myoviridae	1.7916	0.351495	0.00316156
PPR	Fowl adenovirus C	Adenoviridae	1.82831	0.721036	0.00320323
PPR	Burkholderia phage phiE255 chromosome	Myoviridae	1.55503	0.524417	0.00328615
PPR	Tursiops truncatus papillomavirus type 1	Papillomaviridae	1.37108	0.281478	0.00332036
PPR	Hyposoter fugitivus ichnovirus segment C5	Polydnaviridae	1.2086	0.18129	0.00336264
PPR	Acheta domesticus densovirus	Parvoviridae	1.80374	0.522955	0.00336994
PPR	Parainfluenza virus 5	Paramyxoviridae	1.3099	0.150923	0.00342446
PPR	Simian T-lymphotropic virus 2	Retroviridae	1.94721	0.787194	0.0034539
PPR	Kadipiro virus chromosome segment 3	Reoviridae	1.43256	0.367058	0.0034791
PPR	Human herpesvirus 2	Herpesviridae	1.55965	0.514773	0.00349298
PPR	Homalodisca vitripennis reovirus segment S7	Reoviridae	1.54487	0.521101	0.0035068
PPR	Glypta fumiferanae ichnovirus segment B4	Polydnaviridae	1.42977	0.302363	0.00352316
PPR	Xestia c-nigrum granulovirus	Baculoviridae	1.55055	0.224737	0.00378583
PPR	Neodiprion lecontii NPV	Baculoviridae	1.39987	0.366427	0.00382462
PPR	Enterobacteria phage epsilon15	Podoviridae	1.61996	0.49051	0.00383936
PPR	Staphylococcus phage PH15	Siphoviridae	2.30075	1.24213	0.00384705
PPR	Glypta fumiferanae ichnovirus segment B14	Polydnaviridae	1.32699	0.287197	0.00397069
PPR	Salmonella phage SFP10	Myoviridae	1.35427	0.312503	0.0039842
PPR	Staphylococcus phage phiETA	Siphoviridae	1.97327	0.880712	0.00419113
PPR	Sorghum chlorotic spot virus RNA 1	Virgaviridae	1.38506	0.345229	0.00419713
PPR	Mamestra configurata NPV-B	Baculoviridae	1.63056	0.53868	0.00420663
PPR	Maruca vitrata MNPV	Baculoviridae	1.61487	0.276493	0.00428581
PPR	Haemophilus phage HP2	Myoviridae	1.78476	0.778956	0.00430141
PPR	Paramecium bursaria Chlorella virus 1	Phycodnaviridae	1.30043	0.167561	0.00442279
PPR	Culex nigripalpus NPV	Baculoviridae	1.70746	0.599994	0.00442936
PPR	Tiger puffer nervous necrosis virus RNA2	Nodaviridae	1.39423	0.252928	0.00448055
PPR	Acinetobacter phage Acj61	Myoviridae	1.63052	0.460726	0.00456857
PPR	Acanthamoeba polyphaga mimivirus	Mimiviridae	1.19133	0.0156634	0.00458118
PPR	Enterobacteria phage ST64T	Podoviridae	1.41754	0.220968	0.00463044
PPR	Operophtera brumata reovirus segment 5	Reoviridae	1.47937	0.401661	0.00479718
PPR	Enterobacteria phage JS10	Myoviridae	1.99891	0.822526	0.00480037
PPR	Kalanchoe latent virus	Betaflexiviridae	1.56614	0.478205	0.00482723
PPR	Soybean dwarf virus	Luteoviridae	1.69255	0.676312	0.00489254
PPR	Rhopalosiphum padi virus	Dicistroviridae	1.48898	0.427535	0.00489579
PPR	Grapevine leafroll-associated virus 4	Closteroviridae	1.36871	0.168541	0.00496701
PPR	Klebsiella phage KP32	Podoviridae	1.758	0.566819	0.00525829
PPR	Simian foamy virus	Retroviridae	1.90962	0.787404	0.00527853
PPR	Human papillomavirus type 101	Papillomaviridae	1.26709	0.224846	0.00555306
PPR	Sandfly Sicilian Turkey virus segment S	Bunyaviridae	1.29768	0.121339	0.00556416
PPR	Kalanchoe top-spotting virus	Caulimoviridae	1.52821	0.456851	0.00572757
PPR	Ectocarpus siliculosus virus 1	Phycodnaviridae	1.85335	0.806562	0.00588987
PPR	Cotesia congregata bracovirus segment Circle32	Polydnaviridae	1.80828	0.56626	0.00591346
PPR	Yunnan orbivirus segment 4	Reoviridae	1.17657	0.108646	0.00616633
PPR	Glypta fumiferanae ichnovirus segment B46	Polydnaviridae	1.7986	0.652243	0.00619166
PPR	Staphylococcus phage phiSLT	Siphoviridae	1.98146	0.953693	0.00623151
PPR	Micromonas sp. RCC1109 virus MpV1	Phycodnaviridae	2.44578	0.988586	0.00640966
PPR	Human papillomavirus type 63	Papillomaviridae	1.68979	0.617139	0.00643353
PPR	Tomato infectious chlorosis virus RNA 1	Closteroviridae	1.82182	0.75534	0.00648896
PPR	Tupaia paramyxovirus	Paramyxoviridae	1.38755	0.383572	0.00656317
PPR	Peruvian horse sickness virus segment 1	Reoviridae	1.91749	0.696329	0.00657418
PPR	Enterobacteria phage WV8	Myoviridae	1.74873	0.707039	0.00666866
PPR	Streptococcus phage Sfi19	Siphoviridae	1.82817	0.642316	0.00668596
PPR	Broad bean mottle virus RNA 1	Bromoviridae	1.49321	0.166138	0.00670003
PPR	Micromonas pusilla reovirus segment 2	Reoviridae	1.85173	0.842227	0.00677469
PPR	Lymphocystis disease virus 1	Iridoviridae	1.44557	0.374546	0.00681703
PPR	Staphylococcus phage phiMR11	Siphoviridae	2.01172	0.701113	0.00691816
PPR	Poliovirus	Picornaviridae	1.43812	0.275092	0.0069246
PPR	Homalodisca vitripennis reovirus segment S3	Reoviridae	1.66942	0.669329	0.00701553
PPR	Prochlorococcus phage P-SSM4	Myoviridae	1.59694	0.463131	0.00723855
PPR	Eastern equine encephalitis virus	Togaviridae	1.61068	0.472574	0.0072949
PPR	Vesicular exanthema of swine virus	Caliciviridae	1.47162	0.388227	0.00734576
PPR	Sapovirus Hu/Dresden/pJG-Sap01/DE	Caliciviridae	2.28068	1.09977	0.00734723
PPR	Torque teno mini virus 8	Anelloviridae	1.65631	0.612181	0.0075517
PPR	Enterobacteria phage P2	Myoviridae	2.0071	0.881952	0.00821514
PPR	Enterobacteria phage JSE	Myoviridae	1.92225	0.712033	0.00822562
PPR	Seneca valley virus	Picornaviridae	1.60754	0.543735	0.00840427
PPR	Human papillomavirus type 126	Papillomaviridae	1.38197	0.279439	0.00858675
PPR	Asparagus virus 2 RNA 3	Bromoviridae	1.50093	0.486383	0.00892385
PPR	Machupo virus segment L	Arenaviridae	1.61563	0.494648	0.00923401
PPR	Mammalian orthoreovirus 3 segment L2	Reoviridae	1.91944	0.651868	0.00924268
PPR	Staphylococcus prophage phi 12	Siphoviridae	1.41394	0.379328	0.00936927
PPR	Vesicular stomatitis Indiana virus	Rhabdoviridae	1.85795	0.839041	0.00943025
PPR	Enterobacteria phage K1F	Podoviridae	1.62388	0.592976	0.00959128
PPR	Spodoptera exigua MNPV	Baculoviridae	3.52042	1.80902	0.0102352
PPR	Arabis mosaic virus RNA 1	Secoviridae	1.62542	0.596955	0.0103217
PPR	Tomato torrado virus RNA2	Secoviridae	2.06726	1.05253	0.0104919
PPR	Cotesia congregata bracovirus segment Circle19	Polydnaviridae	1.64083	0.582541	0.0106862
PPR	Radish mosaic virus RNA2	Secoviridae	1.90866	0.636919	0.0107963
PPR	Fiji disease virus segment 2	Reoviridae	1.76614	0.743792	0.0111097
PPR	Yellow fever virus	Flaviviridae	1.95904	0.794079	0.0111771
PPR	Micromonas sp. RCC1109 virus MpV1	Phycodnaviridae	1.93031	0.709891	0.0113396
PPR	Hyposoter fugitivus ichnovirus segment D10	Polydnaviridae	1.80076	0.669116	0.0113816
PPR	Brevicoryne brassicae picorna-like virus	Iflaviridae	1.60918	0.539361	0.0115
PPR	Glypta fumiferanae ichnovirus segment B1	Polydnaviridae	2.08735	0.94424	0.0115194
PPR	Human adenovirus F	Adenoviridae	1.30216	0.240099	0.0115767
PPR	Glypta fumiferanae ichnovirus segment C15	Polydnaviridae	1.72501	0.712762	0.0117356
PPR	Burkholderia phage BcepC6B	Podoviridae	1.33046	0.189771	0.0117678
PPR	Bovine coronavirus	Coronaviridae	1.3853	0.308307	0.0120871
PPR	Microplitis demolitor bracovirus segment I	Polydnaviridae	1.7238	0.438809	0.012115
PPR	Enterobacteria phage T4	Myoviridae	1.60684	0.577383	0.012197
PPR	Goose parvovirus	Parvoviridae	2.28328	1.17422	0.0123108
PPR	Glypta fumiferanae ichnovirus segment C20	Polydnaviridae	1.89752	0.84503	0.0124108
PPR	Dengue virus 1	Flaviviridae	2.05366	0.751006	0.0125487
PPR	Mycoreovirus 1 segment 1	Reoviridae	1.43175	0.348335	0.0129137
PPR	Liao ning virus segment 5	Reoviridae	1.84417	0.839879	0.0130155
PPR	Ononis yellow mosaic virus	Tymoviridae	1.4882	0.416231	0.0132763
PPR	Turkey adenovirus A	Adenoviridae	1.66261	0.612826	0.0132983
PPR	Fowl adenovirus E	Adenoviridae	2.12154	1.0742	0.0134157
PPR	Culex pipiens densovirus	Parvoviridae	1.85358	0.818838	0.0137754
PPR	Leek yellow stripe virus	Potyviridae	1.50033	0.408089	0.0139506
PPR	Potato rough dwarf virus	Betaflexiviridae	1.32402	0.205476	0.0142027
PPR	Fowl adenovirus C	Adenoviridae	1.56042	0.516153	0.0144892
PPR	Thunberg fritillary virus	Potyviridae	1.90918	0.796226	0.014502
PPR	Triticum mosaic virus	Potyviridae	1.44805	0.35198	0.0147504
PPR	Enterobacteria phage RB51	Myoviridae	2.00389	0.968133	0.0147826
PPR	Cotesia congregata bracovirus segment Circle26	Polydnaviridae	2.17526	1.06659	0.0152219
PPR	Lymantria xylina MNPV	Baculoviridae	1.86888	0.696549	0.0154477
PPR	Halomonas phage phiHAP-1	Myoviridae	1.8998	0.65702	0.0155054
PPR	Equine coronavirus	Coronaviridae	1.86703	0.588259	0.0157356
PPR	Mal de Rio Cuarto virus segment S1	Reoviridae	1.6715	0.628017	0.0158311
PPR	Baboon orthoreovirus segment S1	Reoviridae	1.5029	0.440487	0.0160774
PPR	Kadipiro virus chromosome segment 1	Reoviridae	2.13848	0.737823	0.0168339
PPR	Baboon orthoreovirus segment S2	Reoviridae	1.52297	0.494766	0.0170343
PPR	Rabbit vesivirus	Caliciviridae	2.24474	1.10874	0.0177407
PPR	Shigella phage Shfl2	Myoviridae	1.54922	0.479227	0.0179331
PPR	Grapevine virus E	Betaflexiviridae	1.89863	0.894228	0.0181205
PPR	Lamium leaf distortion associated virus	Caulimoviridae	2.015	0.761968	0.0183733
PPR	Orgyia pseudotsugata MNPV	Baculoviridae	1.40171	0.303265	0.0184057
PPR	Cucumber mottle virus	Virgaviridae	1.75919	0.631242	0.0212797
PPR	Staphylococcus phage 92	Siphoviridae	1.70489	0.489907	0.0213295
PPR	Aeromonas phage Aeh1	Myoviridae	1.90408	0.694321	0.0214438
PPR	Anatid herpesvirus 1	Herpesviridae	1.405	0.375106	0.0217981
PPR	Clostridium phage phiCD27	Myoviridae	1.68676	0.66265	0.0222015
PPR	Pennisetum mosaic virus	Potyviridae	1.66739	0.546069	0.0250965
PPR	Ngaingan virus	Rhabdoviridae	1.57673	0.555631	0.0257725
PPR	Oryza sativa endornavirus	Endornaviridae	1.42913	0.407934	0.0257793
PPR	Bandicoot papillomatosis carcinomatosis virus type 1	Papillomaviridae	2.0346	1.02597	0.0260253
PPR	Flexal virus segment L	Arenaviridae	2.19972	1.03432	0.02818
PPR	Human respiratory syncytial virus	Paramyxoviridae	2.48034	1.31706	0.0285788
PPR	Vibrio phage VP882	Myoviridae	1.56913	0.506754	0.0309013
PPR	Gammapapillomavirus HPV127	Papillomaviridae	1.95724	0.728008	0.0320503
PPR	Glypta fumiferanae ichnovirus segment C17	Polydnaviridae	2.4921	1.45014	0.0337844
PPR	Diadromus pulchellus ascovirus 4a	Ascoviridae	1.47973	0.269632	0.0388681
PPR	Staphylococcus phage 66	Podoviridae	2.74314	1.65901	0.0491555
PPR	Prochlorococcus phage P-SSM2	Myoviridae	2.34301	1.26433	0.0493201
NPR	Human papillomavirus type 16	Papillomaviridae	2.85816	0.319312	2.39973e-08
NPR	Human papillomavirus type 16	Papillomaviridae	3.63861	1.08163	3.56306e-08
NPR	Human papillomavirus type 16	Papillomaviridae	2.53317	0.0984042	4.38228e-08
NPR	Human papillomavirus type 16	Papillomaviridae	2.04916	0.158031	7.70636e-08
NPR	Human papillomavirus type 16	Papillomaviridae	2.04003	0.122227	8.89743e-08
NPR	Human papillomavirus type 16	Papillomaviridae	2.76388	0.248083	1.4349e-07
NPR	Human papillomavirus type 16	Papillomaviridae	2.36255	0.0339015	2.13439e-07
NPR	Human papillomavirus type 16	Papillomaviridae	1.99847	0.0464808	2.11595e-07
NPR	Human papillomavirus type 16	Papillomaviridae	2.11023	0.095099	2.38959e-07
NPR	Human papillomavirus type 16	Papillomaviridae	2.75272	0.359226	4.67536e-07
NPR	Human papillomavirus type 16	Papillomaviridae	2.81325	0.677619	4.48353e-07
NPR	Human papillomavirus type 16	Papillomaviridae	1.74125	0.00423451	6.61332e-07
NPR	Human papillomavirus type 16	Papillomaviridae	1.89525	0.0147862	7.10584e-07
NPR	Human papillomavirus type 16	Papillomaviridae	2.5271	0.431205	1.25596e-06
NPR	Human papillomavirus type 16	Papillomaviridae	2.68341	0.476996	1.27496e-06
NPR	Human papillomavirus type 16	Papillomaviridae	2.04037	0.261757	1.68797e-06
NPR	Human papillomavirus type 16	Papillomaviridae	2.87004	0.717776	1.65574e-06
NPR	Human papillomavirus type 16	Papillomaviridae	1.81036	0.159751	1.68768e-06
NPR	Human papillomavirus type 16	Papillomaviridae	2.12034	0.223099	1.65187e-06
NPR	Human papillomavirus type 16	Papillomaviridae	1.71216	0.116445	1.62611e-06
NPR	Human papillomavirus type 16	Papillomaviridae	2.10966	0.107139	1.7506e-06
NPR	Human papillomavirus type 16	Papillomaviridae	2.09513	0	1.93216e-06
NPR	Human papillomavirus type 16	Papillomaviridae	2.59338	0.211497	1.96861e-06
NPR	Human papillomavirus type 16	Papillomaviridae	1.44334	0.248573	1.99506e-06
NPR	Human papillomavirus type 16	Papillomaviridae	2.25554	0.153805	2.20808e-06
NPR	Human papillomavirus type 16	Papillomaviridae	1.91157	0.162173	2.24869e-06
NPR	Human papillomavirus type 16	Papillomaviridae	2.5289	0.294954	2.42041e-06
NPR	Human papillomavirus type 16	Papillomaviridae	2.04402	0.421332	2.47894e-06
NPR	Human papillomavirus type 16	Papillomaviridae	2.58458	0.0357349	2.65306e-06
NPR	Human papillomavirus type 16	Papillomaviridae	2.01243	0.0608918	2.90588e-06
NPR	Human papillomavirus type 16	Papillomaviridae	3.13409	0.489164	3.7094e-06
NPR	Human papillomavirus type 16	Papillomaviridae	1.12434	0.101737	3.76905e-06
NPR	Human papillomavirus type 16	Papillomaviridae	2.10749	0.0533893	4.15354e-06
NPR	Human papillomavirus type 16	Papillomaviridae	1.9167	0.26669	4.82088e-06
NPR	Human papillomavirus type 16	Papillomaviridae	2.8312	0.260417	5.0662e-06
NPR	Human papillomavirus type 16	Papillomaviridae	2.11561	0.415058	5.20824e-06
NPR	Human papillomavirus type 16	Papillomaviridae	1.9768	0.185184	5.78089e-06
NPR	Rotavirus C segment 3	Reoviridae	2.91671	0.827774	6.60307e-06
NPR	Human papillomavirus type 16	Papillomaviridae	1.62957	0.0713701	7.3331e-06
NPR	Human papillomavirus type 16	Papillomaviridae	1.57089	0.043953	9.12652e-06
NPR	Human papillomavirus type 16	Papillomaviridae	1.80586	0.0949898	9.1965e-06
NPR	Rotavirus D chicken/05V0049/DEU/2005 segment 10	Reoviridae	2.30915	0.392192	1.02068e-05
NPR	Human papillomavirus type 16	Papillomaviridae	1.52985	0.055692	1.01338e-05
NPR	Human papillomavirus type 16	Papillomaviridae	2.21616	0.282655	1.03869e-05
NPR	Human papillomavirus type 16	Papillomaviridae	2.21808	0.308421	1.44759e-05
NPR	Human papillomavirus type 16	Papillomaviridae	2.84516	0.18633	1.57826e-05
NPR	Human papillomavirus type 16	Papillomaviridae	1.81835	0.0855443	1.64862e-05
NPR	Human papillomavirus type 16	Papillomaviridae	2.23587	0.505821	3.04835e-05
NPR	Rabbit oral papillomavirus	Papillomaviridae	2.34326	0.673447	3.4355e-05
NPR	Human papillomavirus type 16	Papillomaviridae	2.89642	0.692457	3.87447e-05
NPR	Human papillomavirus type 16	Papillomaviridae	2.22955	0.642289	4.25831e-05
NPR	Human papillomavirus type 16	Papillomaviridae	2.65962	0.925834	4.53603e-05
NPR	Sulfolobus islandicus rod-shaped virus 2	Rudiviridae	1.7992	0.387737	4.74711e-05
NPR	Human papillomavirus type 16	Papillomaviridae	1.84767	0.453681	4.84708e-05
NPR	Human papillomavirus type 16	Papillomaviridae	1.0009	0	5.21358e-05
NPR	Acidianus filamentous virus 3	Lipothrixviridae	1.52378	0.25423	5.47036e-05
NPR	Staphylococcus phage phiMR11	Siphoviridae	2.0743	0.556557	5.50572e-05
NPR	Tomato zonate spot virus segment M	Bunyaviridae	1.53944	0.168733	7.10349e-05
NPR	Phthorimaea operculella granulovirus	Baculoviridae	1.44953	0.370912	9.00206e-05
NPR	Human papillomavirus type 16	Papillomaviridae	1.17224	0.0192734	9.60717e-05
NPR	Human papillomavirus type 16	Papillomaviridae	2.88112	1.1231	0.00011431
NPR	Human papillomavirus type 6b	Papillomaviridae	2.11519	0.651836	0.000134224
NPR	Human papillomavirus type 16	Papillomaviridae	1.48719	0.431176	0.000156334
NPR	Human papillomavirus type 16	Papillomaviridae	1.03443	0	0.000182126
NPR	Mycobacterium phage LeBron	Siphoviridae	1.64522	0.17798	0.000189346
NPR	Enterococcus phage phiFL1A	Siphoviridae	1.76722	0.362183	0.00027471
NPR	Plum bark necrosis and stem pitting-associated virus	Closteroviridae	1.72147	0.357348	0.000278395
NPR	Enterobacteria phage N4	Podoviridae	1.45584	0.116138	0.000356772
NPR	Apple stem grooving virus	Betaflexiviridae	1.25715	0.252871	0.000447871
NPR	Sulfolobus spindle-shaped virus 7	Fuselloviridae	2.51996	1.14396	0.000457834
NPR	Aura virus	Togaviridae	1.92194	0.562319	0.000479301
NPR	Enterobacteria phage I2-2	Inoviridae	1.75422	0.553554	0.000533759
NPR	Cryphonectria parasitica mitovirus 1-NB631	Narnaviridae	2.17745	0.975253	0.000539042
NPR	Glypta fumiferanae ichnovirus segment C18	Polydnaviridae	1.42693	0.237164	0.000573209
NPR	Pseudomonas phage LBL3	Myoviridae	1.43139	0.154759	0.000584669
NPR	Paramecium bursaria Chlorella virus NY2A	Phycodnaviridae	1.66583	0.296548	0.000604701
NPR	Clostridium phage phiCD27	Myoviridae	2.14066	0.7482	0.000611546
NPR	Candiru virus segment L	Bunyaviridae	1.66771	0.113941	0.000613762
NPR	Kadipiro virus chromosome segment 2	Reoviridae	1.82478	0.622175	0.000619462
NPR	Paramecium bursaria Chlorella virus NY2A	Phycodnaviridae	2.77187	1.13751	0.000624083
NPR	Passiflora latent carlavirus	Betaflexiviridae	1.41706	0.21607	0.000679413
NPR	Influenza A virus (A/Goose/Guangdong/1/96(H5N1)) strain A/Goose/Guangdong/1/96(H5N1)	Orthomyxoviridae	1.83978	0.636038	0.000705101
NPR	Ectocarpus siliculosus virus 1	Phycodnaviridae	2.08862	0.806562	0.000711341
NPR	Epizootic hemorrhagic disease virus (serotype 1 / strain New Jersey) segment 2	Reoviridae	1.52411	0.293021	0.000731034
NPR	Human papillomavirus type 16	Papillomaviridae	2.1256	0.843696	0.000856388
NPR	Staphylococcus phage 187	Siphoviridae	1.93812	0.685583	0.000896499
NPR	Sorghum chlorotic spot virus RNA 1	Virgaviridae	1.54497	0.345229	0.000959644
NPR	Northern cereal mosaic virus	Rhabdoviridae	1.4594	0.395436	0.000965936
NPR	Avian infectious bronchitis virus	Coronaviridae	2.92883	1.31698	0.000971644
NPR	Megavirus chiliensis	Megaviridae	2.75403	1.0342	0.000985798
NPR	Rice gall dwarf virus segment S5	Reoviridae	1.38293	0.325862	0.000987924
NPR	Staphylococcus phage EW	Siphoviridae	1.36083	0.334219	0.00103062
NPR	Lymantria dispar MNPV	Baculoviridae	1.83108	0.666303	0.00103106
NPR	Heliothis armigera cypovirus 5 segment 7	Reoviridae	1.8111	0.619617	0.00108526
NPR	Human enterovirus 109	Picornaviridae	1.54739	0.365573	0.00109799
NPR	Homalodisca vitripennis reovirus segment S3	Reoviridae	2.35127	0.669329	0.0011017
NPR	Micromonas sp. RCC1109 virus MpV1	Phycodnaviridae	3.17649	0.988586	0.00112351
NPR	Saccharomyces cerevisiae virus L-BC (La)	Totiviridae	1.77307	0.375117	0.0011281
NPR	Chickpea chlorotic stunt virus	Luteoviridae	1.92822	0.525207	0.00113516
NPR	Agrotis segetum granulovirus	Baculoviridae	1.12835	0.0257681	0.00117107
NPR	Rotavirus C segment 4	Reoviridae	1.28697	0.155422	0.00134902
NPR	Bean yellow disorder virus RNA 2	Closteroviridae	1.31303	0.273045	0.00142057
NPR	Deformed wing virus	Iflaviridae	1.71344	0.680178	0.00144705
NPR	Microplitis demolitor bracovirus segment F	Polydnaviridae	1.37121	0.256269	0.00146983
NPR	Staphylococcus phage phiMR11	Siphoviridae	1.18313	0.174903	0.0015848
NPR	Cercopithecine herpesvirus 5	Herpesviridae	1.56683	0.551487	0.0015898
NPR	Bean yellow disorder virus RNA 2	Closteroviridae	1.4264	0.425199	0.00164451
NPR	Human papillomavirus type 60	Papillomaviridae	1.64881	0.486207	0.00165522
NPR	Vibrio phage ICP3	Podoviridae	1.47413	0.383269	0.00167763
NPR	Neodiprion lecontii NPV	Baculoviridae	2.86105	1.65142	0.00186985
NPR	Human papillomavirus - 18	Papillomaviridae	3.09879	1.20945	0.00192381
NPR	Enterobacteria phage ST104	Podoviridae	2.07846	0.866249	0.00194799
NPR	Southern rice black-streaked dwarf virus segment 5	Reoviridae	1.84962	0.562029	0.00199543
NPR	Dengue virus 1	Flaviviridae	2.17061	0.751006	0.00205486
NPR	Cotesia congregata bracovirus segment Circle15	Polydnaviridae	1.24041	0.196814	0.00213487
NPR	Haemophilus phage HP2	Myoviridae	2.14745	1.02084	0.00219073
NPR	Staphylococcus phage 88	Siphoviridae	1.42168	0.335764	0.00223228
NPR	African horsesickness virus segment 2	Reoviridae	1.6483	0.647034	0.00226596
NPR	Human papillomavirus 121	Papillomaviridae	1.7056	0.651917	0.00233523
NPR	Staphylococcus phage PH15	Siphoviridae	1.75661	0.570569	0.00240878
NPR	Hantaan virus segment L	Bunyaviridae	1.53334	0.480528	0.00244932
NPR	Klebsiella phage K11	Podoviridae	1.52048	0.481714	0.00262527
NPR	Hyposoter fugitivus ichnovirus segment C3	Polydnaviridae	1.61786	0.529425	0.00272629
NPR	Lactococcus phage P008	Siphoviridae	1.83348	0.58562	0.00292341
NPR	Glypta fumiferanae ichnovirus segment B56	Polydnaviridae	1.79873	0.613675	0.00310645
NPR	Staphylococcus phage phiETA3	Siphoviridae	1.64715	0.480383	0.00321335
NPR	Influenza B virus RNA-2	Orthomyxoviridae	2.20076	1.14987	0.00350058
NPR	Equine coronavirus	Coronaviridae	1.99024	0.606194	0.0035694
NPR	Megavirus chiliensis	Megaviridae	1.71949	0.714611	0.00377203
NPR	Streptococcus phage 2972	Siphoviridae	2.63852	1.44201	0.00378828
NPR	Cypovirus 14 RNA 1	Reoviridae	1.87627	0.757029	0.00382861
NPR	Golden shiner reovirus segment 1	Reoviridae	1.67188	0.524478	0.00416194
NPR	Mycobacterium phage Predator	Siphoviridae	2.30048	1.14986	0.00419373
NPR	Wongabel virus	Rhabdoviridae	2.01294	0.86637	0.00435733
NPR	Human polyomavirus 9	Polyomaviridae	1.22232	0.148843	0.00442403
NPR	Banna virus segment 5	Reoviridae	1.3665	0.301208	0.00455633
NPR	Enterobacteria phage SPC35	Siphoviridae	1.90402	0.822711	0.00458196
NPR	Enterococcus phage phiFL2A	Siphoviridae	1.41349	0.261797	0.00460494
NPR	Megavirus chiliensis	Megaviridae	1.48414	0.467455	0.00467142
NPR	Human papillomavirus type 16	Papillomaviridae	3.02067	1.584	0.00474876
NPR	Pasteurella phage F108	Myoviridae	1.73778	0.622697	0.00479951
NPR	Bovine parainfluenza virus 3	Paramyxoviridae	2.33477	1.09802	0.00489687
NPR	Cotesia congregata virus segment Circle7	Polydnaviridae	1.79599	0.736839	0.0052969
NPR	Heliothis armigera cypovirus 5 segment 7	Reoviridae	1.90073	0.752981	0.00542233
NPR	Narcissus degeneration virus	Potyviridae	1.58569	0.182868	0.00579189
NPR	Enterobacteria phage T4	Myoviridae	1.72249	0.542461	0.00587106
NPR	Tomato black ring virus RNA 1	Secoviridae	1.93685	0.791162	0.00610419
NPR	Culex nigripalpus NPV	Baculoviridae	1.9335	0.599994	0.00625752
NPR	Hyposoter fugitivus ichnovirus segment D7	Polydnaviridae	2.23695	1.02271	0.00628628
NPR	Saimiriine Herpesvirus 3	Herpesviridae	1.03032	0.0092492	0.00648203
NPR	Bat picornavirus 3	Picornaviridae	1.99848	0.783501	0.00681671
NPR	Enterobacteria phage M13	Inoviridae	2.02319	0.995008	0.00688476
NPR	Adoxophyes orana granulovirus	Baculoviridae	2.61913	1.24564	0.00688712
NPR	Lactococcus phage 712	Siphoviridae	2.07152	1.01198	0.00693426
NPR	Tomato infectious chlorosis virus RNA 1	Closteroviridae	1.75619	0.75534	0.00706902
NPR	Maruca vitrata MNPV	Baculoviridae	1.27652	0.0563471	0.00716152
NPR	Paramecium bursaria Chlorella virus 1	Phycodnaviridae	1.41607	0.167561	0.00752004
NPR	Peanut chlorotic streak virus	Caulimoviridae	1.62746	0.418532	0.00752734
NPR	La Crosse virus segment M	Bunyaviridae	2.24675	0.958573	0.00772618
NPR	Neodiprion lecontii NPV	Baculoviridae	1.80381	0.695091	0.00808263
NPR	Enterobacteria phage M13	Inoviridae	2.20241	1.07955	0.00847456
NPR	Chuzan virus segment 10	Reoviridae	2.28534	1.16028	0.00849897
NPR	Acanthamoeba polyphaga mimivirus	Mimiviridae	1.42496	0.231855	0.00898408
NPR	Mosquito densovirus BR/07	Parvoviridae	2.66387	1.30449	0.00901262
NPR	Erwinia phage phiEa104	Myoviridae	1.96278	0.811704	0.0102047
NPR	Human adenovirus A	Adenoviridae	1.4127	0.282839	0.0109403
NPR	Cotesia congregata bracovirus segment Circle11	Polydnaviridae	2.2125	1.1656	0.0109762
NPR	Sugarcane bacilliform virus	Caulimoviridae	1.90725	0.900165	0.0112494
NPR	Eyach virus segment 3	Reoviridae	1.67775	0.512298	0.011264
NPR	Enterococcus phage phiFL1A	Siphoviridae	1.50416	0.364361	0.011711
NPR	Grapevine leafroll-associated virus 2	Closteroviridae	1.54029	0.52029	0.0118668
NPR	Simian foamy virus	Retroviridae	1.90581	0.787404	0.0124554
NPR	Turnip ringspot virus RNA 2	Secoviridae	1.32825	0.321163	0.0125002
NPR	Vibrio phage KSF-1phi	Inoviridae	1.72036	0.714168	0.0131292
NPR	Staphylococcus phage phiP68	Podoviridae	2.10877	0.97459	0.0142483
NPR	Influenza C virus (C/Ann Arbor/1/50) segment 5	Orthomyxoviridae	1.51583	0.382351	0.0148731
NPR	Enterobacteria phage 13a	Podoviridae	1.58381	0.460428	0.0160545
NPR	Paramecium bursaria Chlorella virus NY2A	Phycodnaviridae	2.09318	1.06834	0.0171171
NPR	Lactococcus phage bIBB29	Siphoviridae	2.17203	1.14762	0.0171327
NPR	Australian bat lyssavirus	Rhabdoviridae	1.76246	0.573377	0.0179504
NPR	Staphylococcus prophage phi 12	Siphoviridae	2.52966	1.03213	0.0186708
NPR	Leishmania RNA virus 1 - 4	Totiviridae	2.59892	1.35405	0.0229243
NPR	Myotis polyomavirus VM-2008	Polyomaviridae	1.61128	0.535529	0.0243798
NPR	Sweet potato caulimo-like virus	Caulimoviridae	2.53295	1.42674	0.0259511
NPR	Shigella phage Shfl2	Myoviridae	2.43772	1.30629	0.0277776
NPR	Choristoneura fumiferana DEF MNPV	Baculoviridae	1.82383	0.738321	0.0289575
NPR	Zucchini yellow mosaic virus	Potyviridae	1.42267	0.339639	0.0303623
NPR	Cotesia congregata bracovirus segment Circle1	Polydnaviridae	1.55644	0.459562	0.0329384
NPR	Enterobacteria phage JS10	Myoviridae	1.39758	0.39632	0.0351801
NPR	Human herpesvirus 6B	Herpesviridae	2.16629	1.16234	0.0353522
NPR	Enterobacteria phage SPC35	Siphoviridae	2.03747	0.948121	0.0417606
NPR	Culex nigripalpus NPV	Baculoviridae	2.95718	1.88732	0.0450682
NPR	Sulfolobus turreted icosahedral virus 2	Turriviridae	2.03059	1.00173	0.0452234
PLN	Human papillomavirus type 16	Papillomaviridae	3.47794	0.256349	4.49e-17
PLN	Human papillomavirus type 16	Papillomaviridae	3.2361	0.0357349	1.49e-14
PLN	Human papillomavirus type 16	Papillomaviridae	3.56229	0.15126	2.08e-14
PLN	Human papillomavirus type 16	Papillomaviridae	3.23779	0.476996	2.51e-14
PLN	Human papillomavirus type 16	Papillomaviridae	3.42309	0.00270705	3.04e-14
PLN	Human papillomavirus type 16	Papillomaviridae	2.62511	0.308421	9.02e-14
PLN	Human papillomavirus type 16	Papillomaviridae	2.61376	0.0984042	2.59e-13
PLN	Human papillomavirus type 16	Papillomaviridae	3.03261	0.0949898	2.6e-13
PLN	Human papillomavirus type 16	Papillomaviridae	2.62942	0.211497	2.52e-13
PLN	Human papillomavirus type 16	Papillomaviridae	3.54418	0.162173	2.82e-13
PLN	Human papillomavirus type 16	Papillomaviridae	2.25381	0.00348606	4.29e-13
PLN	Human papillomavirus type 16	Papillomaviridae	3.10257	0.260417	8.98e-13
PLN	Human papillomavirus type 16	Papillomaviridae	2.87369	0.0608918	8.86e-13
PLN	Human papillomavirus type 16	Papillomaviridae	3.12013	0.0713701	9.76e-13
PLN	Clanis bilineata nucleopolyhedrosis virus	Baculoviridae	3.29833	0.0381878	1.63e-12
PLN	Human papillomavirus - 18	Papillomaviridae	3.7509	0.107139	1.85e-12
PLN	Human papillomavirus type 16	Papillomaviridae	3.21422	0.282655	2.79e-12
PLN	Human papillomavirus type 16	Papillomaviridae	3.413	0.18633	3.61e-12
PLN	Human papillomavirus type 16	Papillomaviridae	2.90434	0.0339015	5.18e-12
PLN	Human papillomavirus type 16	Papillomaviridae	2.53029	0.0669736	5.66e-12
PLN	Human papillomavirus type 16	Papillomaviridae	3.67633	0.0533042	9.13e-12
PLN	Human papillomavirus type 16	Papillomaviridae	2.9639	0	1.46e-11
PLN	Clostridium phage phiCD27	Myoviridae	2.70961	0.00360698	1.53e-11
PLN	Human papillomavirus type 16	Papillomaviridae	2.89426	0.00858968	1.72e-11
PLN	Human papillomavirus type 16	Papillomaviridae	3.36451	0.043953	2.3e-11
PLN	Human papillomavirus type 16	Papillomaviridae	3.44086	0.0197593	1.02e-10
PLN	Human papillomavirus type 16	Papillomaviridae	2.79243	0.359226	1.23e-10
PLN	Human papillomavirus type 16	Papillomaviridae	2.70554	0.0533893	2.06e-10
PLN	Human papillomavirus type 16	Papillomaviridae	3.24955	0.055692	2.11e-10
PLN	Human papillomavirus type 16	Papillomaviridae	2.42841	0.294954	2.22e-10
PLN	Human papillomavirus type 6b	Papillomaviridae	2.87461	0.00761813	2.63e-10
PLN	Human papillomavirus type 16	Papillomaviridae	2.1091	0.0232047	4.5e-10
PLN	Rabbit oral papillomavirus	Papillomaviridae	2.71088	0.0322866	4.9e-10
PLN	Human papillomavirus type 16	Papillomaviridae	2.74647	0.0147862	5.55e-10
PLN	Human papillomavirus type 16	Papillomaviridae	2.77128	0.415058	5.62e-10
PLN	Human papillomavirus type 16	Papillomaviridae	2.33192	0.185184	6.42e-10
PLN	Human papillomavirus type 16	Papillomaviridae	2.86961	0.159751	8.41e-10
PLN	Human papillomavirus - 18	Papillomaviridae	3.35418	0.0430918	1e-09
PLN	Staphylococcus phage phiPVL108	Siphoviridae	2.18867	0.0260832	1.07e-09
PLN	Cotesia congregata bracovirus segment Circle26	Polydnaviridae	2.13141	0.041236	1.15e-09
PLN	Human papillomavirus type 16	Papillomaviridae	2.40095	0.319312	1.56e-09
PLN	Cotesia congregata virus segment Circle18	Polydnaviridae	2.96289	0	1.67e-09
PLN	Human papillomavirus type 16	Papillomaviridae	3.3595	0.692457	1.8e-09
PLN	Human papillomavirus type 16	Papillomaviridae	2.47938	0.261757	2.06e-09
PLN	Human papillomavirus type 16	Papillomaviridae	2.35484	0.154626	2.3e-09
PLN	Staphylococcus phage phiMR11	Siphoviridae	2.58031	0.182817	2.35e-09
PLN	Human papillomavirus type 16	Papillomaviridae	3.05046	0.158031	2.64e-09
PLN	Human papillomavirus type 16	Papillomaviridae	2.35998	0.00401089	2.71e-09
PLN	Human papillomavirus type 16	Papillomaviridae	2.31372	0.0192734	3.08e-09
PLN	Human papillomavirus type 16	Papillomaviridae	2.85293	0.0485159	3.6e-09
PLN	Soybean dwarf virus	Luteoviridae	3.4503	0.00219342	5.66e-09
PLN	Human papillomavirus type 16	Papillomaviridae	2.38539	0.0134968	8.05e-09
PLN	Human papillomavirus type 16	Papillomaviridae	2.61122	0.0855443	8.82e-09
PLN	Ectocarpus siliculosus virus 1	Phycodnaviridae	2.67371	0.183853	1.05e-08
PLN	Rotavirus C segment 4	Reoviridae	2.36181	0.0356301	1.1e-08
PLN	Orgyia pseudotsugata MNPV	Baculoviridae	2.41156	0	1.15e-08
PLN	Human papillomavirus type 16	Papillomaviridae	3.0245	0.095099	1.41e-08
PLN	Bidens mottle virus	Potyviridae	2.67689	0.0224067	1.8e-08
PLN	Ophiostoma mitovirus 4	Narnaviridae	2.37524	0.0337696	1.88e-08
PLN	Sudan ebolavirus	Filoviridae	2.09364	0.0108647	1.89e-08
PLN	Culex nigripalpus NPV	Baculoviridae	3.15327	0.0202879	2.05e-08
PLN	Rice black streaked dwarf virus segment 1	Reoviridae	2.10136	0.0186244	2.61e-08
PLN	Blueberry red ringspot virus	Caulimoviridae	2.26008	0.0152196	2.67e-08
PLN	Human papillomavirus type 16	Papillomaviridae	2.46955	0.248083	2.79e-08
PLN	Human papillomavirus type 16	Papillomaviridae	2.29724	0.152883	2.96e-08
PLN	Sudan ebolavirus	Filoviridae	2.27395	0.0933896	3.29e-08
PLN	Whitewater Arroyo virus segment S	Arenaviridae	2.33697	0.0712587	3.6e-08
PLN	Aedes pseudoscutellaris reovirus segment 1	Reoviridae	2.83557	0.0815145	3.67e-08
PLN	Adult diarrheal rotavirus strain J19	Reoviridae	2.77826	0.075687	3.85e-08
PLN	Enterobacteria phage RB69	Myoviridae	2.39001	0.0338455	4.37e-08
PLN	Microplitis demolitor bracovirus segment K	Polydnaviridae	2.54469	0.0544504	4.54e-08
PLN	Anguillid herpesvirus 1	Herpesviridae	2.52357	0.000885321	4.7e-08
PLN	Cotesia congregata bracovirus segment Circle21	Polydnaviridae	2.8844	0.00610302	5.52e-08
PLN	Human papillomavirus type 16	Papillomaviridae	3.01421	0.489164	6.17e-08
PLN	Strawberry vein banding virus	Caulimoviridae	2.3059	0.0436516	6.82e-08
PLN	Salmonella phage epsilon34	Podoviridae	2.44949	0.189557	6.88e-08
PLN	La Crosse virus segment L	Bunyaviridae	2.2907	0.250023	7.05e-08
PLN	Rotavirus A segment 2	Reoviridae	2.53325	0.0276277	7.26e-08
PLN	Grapevine rootstock stem lesion associated virus	Closteroviridae	2.50972	0.325882	7.57e-08
PLN	Peanut stunt virus RNA 3	Bromoviridae	2.29343	0.158633	7.76e-08
PLN	Penicillium chrysogenum virus segment 1	Chrysoviridae	2.33727	0.0656713	7.96e-08
PLN	Rotavirus A segment 1	Reoviridae	2.44133	0.178956	8.14e-08
PLN	Human adenovirus D	Adenoviridae	2.61345	0.00935436	8.28e-08
PLN	Glossina pallidipes salivary gland hypertrophy virus	Hytrosaviridae	2.3661	0.163816	8.83e-08
PLN	Musca domestica salivary gland hypertrophy virus	Hytrosaviridae	2.11188	0.00703265	8.89e-08
PLN	Menangle virus	Paramyxoviridae	2.03314	0.0298921	9.81e-08
PLN	Neodiprion lecontii NPV	Baculoviridae	2.51796	0.028121	1.09e-07
PLN	Feline immunodeficiency virus	Retroviridae	2.29999	0.0160243	1.11e-07
PLN	Human papillomavirus type 112	Papillomaviridae	2.93466	0.0956947	1.14e-07
PLN	Cestrum yellow leaf curling virus	Caulimoviridae	2.47201	0.106802	1.18e-07
PLN	Saimiriine herpesvirus 2	Herpesviridae	2.5547	0.0674599	1.28e-07
PLN	Nilaparvata lugens reovirus segment 4	Reoviridae	2.22698	0.00286896	1.4e-07
PLN	Human papillomavirus type 16	Papillomaviridae	2.63321	0.459421	1.47e-07
PLN	Acanthamoeba polyphaga mimivirus	Mimiviridae	2.41511	0.157779	1.57e-07
PLN	Grapevine fanleaf virus RNA 1	Secoviridae	2.11131	0.02207	1.87e-07
PLN	Canine minute virus	Parvoviridae	2.08308	0	1.88e-07
PLN	Choristoneura fumiferana MNPV	Baculoviridae	2.12635	0.112564	1.94e-07
PLN	Blueberry red ringspot virus	Caulimoviridae	2.03015	0	1.92e-07
PLN	Ecotropis obliqua NPV	Baculoviridae	2.19475	0.054791	2.06e-07
PLN	Enterobacteria phage RB51	Myoviridae	2.48207	0.00640794	2.17e-07
PLN	Staphylococcus phage 55	Siphoviridae	2.25077	0.0271062	2.54e-07
PLN	Enterobacteria phage RB16	Myoviridae	2.1404	0.0146707	2.63e-07
PLN	Human papillomavirus type 129	Papillomaviridae	2.26875	0.0157663	2.89e-07
PLN	Enterobacteria phage T4	Myoviridae	2.23436	0.0149267	2.99e-07
PLN	Peanut clump virus RNA 1	Virgaviridae	2.25083	0	3.03e-07
PLN	Sorghum mosaic virus	Potyviridae	2.90123	0.0387648	3.12e-07
PLN	Enterobacteria phage M13	Inoviridae	2.29772	0.0341502	3.19e-07
PLN	Enterobacteria phage T4	Myoviridae	2.30828	0.0346043	3.59e-07
PLN	Prune dwarf virus	Bromoviridae	2.04416	0.00812227	3.88e-07
PLN	Ateline herpesvirus 3	Herpesviridae	2.32383	0.0471343	4.18e-07
PLN	Enterobacteria phage SPC35	Siphoviridae	2.05828	0.0106277	4.19e-07
PLN	Enterobacteria phage M13	Inoviridae	2.05571	0	4.38e-07
PLN	Staphylococcus phage phiSauS-IPLA88	Siphoviridae	2.49307	0.00545896	4.41e-07
PLN	Enterobacteria phage PRD1	Tectiviridae	2.24294	0.011894	4.87e-07
PLN	Staphylococcus phage phiETA3	Siphoviridae	2.5009	0.0742512	4.92e-07
PLN	Spodoptera litura nucleopolyhedrovirus II	Baculoviridae	2.55182	0.0178101	5.32e-07
PLN	Anguillid herpesvirus 1	Herpesviridae	2.14386	0.0572729	6.06e-07
PLN	Shigella phage Shfl2	Myoviridae	2.07921	0.0568101	6.09e-07
PLN	Barley stripe mosaic virus RNA 2	Virgaviridae	2.35394	0.0792559	6.17e-07
PLN	Chilli ringspot virus	Potyviridae	2.25291	0.0186429	6.66e-07
PLN	Human papillomavirus type 16	Papillomaviridae	2.74315	0.642289	6.88e-07
PLN	Shigella phage Shfl2	Myoviridae	2.2768	0.00677944	7.2e-07
PLN	Streptococcus phage Abc2	Siphoviridae	2.199	0.0950901	7.24e-07
PLN	Vibrio phage ICP3	Podoviridae	2.17134	0.0506123	7.39e-07
PLN	Shigella phage Shfl2	Myoviridae	2.32525	0.0339977	7.54e-07
PLN	Avian gyrovirus 2	Circoviridae	2.32586	0.0800909	7.62e-07
PLN	Streptococcus phage Sfi11	Siphoviridae	2.10533	0.0633963	8.79e-07
PLN	Canine papillomavirus 11	Papillomaviridae	2.27893	0.00579777	9.6e-07
PLN	Staphylococcus phage phiSauS-IPLA88	Siphoviridae	2.26997	0.18217	1.01e-06
PLN	Lactococcus phage c2	Siphoviridae	2.28559	0.118789	1.03e-06
PLN	Streptococcus phage 2972	Siphoviridae	2.33517	0.0463722	1.07e-06
PLN	Lymantria dispar cypovirus 1 segment 1	Reoviridae	2.13541	0.0377234	1.16e-06
PLN	Tomato black ring virus RNA 2	Secoviridae	2.08984	0.00285223	1.2e-06
PLN	Enterobacteria phage RB43	Myoviridae	2.0666	0.0521456	1.26e-06
PLN	Enterobacteria phage ST104	Podoviridae	2.35551	0.0154141	1.29e-06
PLN	Mycoreovirus 3 segment S1	Reoviridae	2.52373	0.125578	1.39e-06
PLN	Mushroom bacilliform virus	Barnaviridae	2.06243	0.0188727	1.4e-06
PLN	Alcelaphine herpesvirus 1	Herpesviridae	2.15643	0.0386274	1.42e-06
PLN	Paramecium bursaria Chlorella virus NY2A	Phycodnaviridae	2.45821	0.190317	1.72e-06
PLN	Aphid lethal paralysis virus	Dicistroviridae	2.26998	0.0356685	2.03e-06
PLN	Chrysodeixis chalcites nucleopolyhedrovirus	Baculoviridae	2.23441	0.162364	2.42e-06
PLN	Ecotropis obliqua NPV	Baculoviridae	2.34437	0.00672603	2.67e-06
PLN	Xestia c-nigrum granulovirus	Baculoviridae	2.37931	0.103209	2.67e-06
PLN	Lymphocystis disease virus 1	Iridoviridae	2.62908	0.0304729	2.69e-06
PLN	Enterobacteria phage K1-5	Podoviridae	2.36919	0.0167789	2.89e-06
PLN	Neodiprion lecontii NPV	Baculoviridae	2.3384	0.115444	3.78e-06
PLN	Sudan ebolavirus	Filoviridae	2.18916	0.0678681	4.16e-06
PLN	Human herpesvirus 6A	Herpesviridae	2.49624	0.152414	4.22e-06
PLN	Helminthosporium victoriae 145S virus	Chrysoviridae	2.35204	0.0462529	4.24e-06
PLN	Colorado tick fever virus segment 1	Reoviridae	2.08188	0	4.46e-06
PLN	Lettuce infectious yellows virus RNA 1	Closteroviridae	2.06239	0.056038	4.81e-06
PLN	Euproctis pseudoconspersa nucleopolyhedrovirus	Baculoviridae	2.44144	0.0533315	4.98e-06
PLN	Synechococcus phage S-PM2	Myoviridae	2.3281	0.0340036	5.26e-06
PLN	Campoletis sonorensis ichnovirus chromosome segment W	Polydnaviridae	2.06782	0	6.43e-06
PLN	Lymphocytic choriomeningitis virus segment L	Arenaviridae	2.04516	0.000624177	6.74e-06
PLN	Chrysodeixis chalcites nucleopolyhedrovirus	Baculoviridae	2.29332	0.0658705	7.9e-06
PLN	Human adenovirus A	Adenoviridae	2.27646	0.241425	9.21e-06
PLN	Staphylococcus phage phiSauS-IPLA88	Siphoviridae	2.45328	0.0248292	9.21e-06
PLN	Soybean dwarf virus	Luteoviridae	2.1699	0.0636175	9.78e-06
PLN	Tobacco etch virus	Potyviridae	2.14679	0.0232454	9.96e-06
PLN	Micromonas sp. RCC1109 virus MpV1	Phycodnaviridae	2.74494	0.158203	1.03e-05
PLN	Adoxophyes orana granulovirus	Baculoviridae	2.37755	0.0190382	1.06e-05
PLN	Staphylococcus phage 69	Siphoviridae	2.07336	0.0357031	1.08e-05
PLN	Staphylococcus phage 71	Siphoviridae	2.5023	0.100993	1.13e-05
PLN	Human adenovirus type 35	Adenoviridae	2.17202	0.0186299	1.2e-05
PLN	Influenza B virus RNA-2	Orthomyxoviridae	2.35449	0.0797178	1.3e-05
PLN	Megavirus chiliensis	Megaviridae	2.25691	0.0237199	1.3e-05
PLN	Encephalomyocarditis virus	Picornaviridae	2.70746	0.425701	1.39e-05
PLN	Vibrio phage fs1	Inoviridae	2.13246	0.090555	1.47e-05
PLN	Shigella phage SP18	Myoviridae	2.10677	0.0410266	1.49e-05
PLN	Blackberry chlorotic ringspot virus RNA2	Bromoviridae	2.08953	0.0749058	1.58e-05
PLN	Soft-shelled turtle iridovirus	Iridoviridae	2.65536	0.272249	1.59e-05
PLN	Sweet potato caulimo-like virus	Caulimoviridae	2.39165	0.0319799	1.67e-05
PLN	Cotesia congregata bracovirus segment Circle11	Polydnaviridae	2.07035	0	1.8e-05
PLN	Staphylococcus phage 77	Siphoviridae	2.16138	0.0573725	1.88e-05
PLN	Human herpesvirus 8	Herpesviridae	2.35576	0.28116	1.96e-05
PLN	Paramecium bursaria Chlorella virus NY2A	Phycodnaviridae	2.12865	0.0725483	2.06e-05
PLN	Bean yellow mosaic virus	Potyviridae	2.06737	0.00641521	2.13e-05
PLN	Leishmania RNA virus 1 - 4	Totiviridae	2.09916	0.0278468	2.13e-05
PLN	Figwort mosaic virus	Caulimoviridae	2.0421	0.0346365	2.76e-05
PLN	Rotavirus C segment 6	Reoviridae	2.09308	0	2.78e-05
PLN	Staphylococcus phage phiSauS-IPLA88	Siphoviridae	2.25392	0.00884452	3.87e-05
PLN	Kadipiro virus chromosome segment 3	Reoviridae	2.38113	0.0478637	3.89e-05
PLN	Staphylococcus phage phiETA3	Siphoviridae	2.27523	0.00293916	4.57e-05
PLN	Human metapneumovirus	Paramyxoviridae	2.26951	0.0775018	4.79e-05
PLN	Beet yellows virus	Closteroviridae	2.14765	0.128462	5.04e-05
PLN	Staphylococcus phage phiETA3	Siphoviridae	2.26597	0.0378421	5.14e-05
PLN	Carrot yellow leaf virus	Closteroviridae	2.09815	0.0787454	5.25e-05
PLN	Soybean dwarf virus	Luteoviridae	2.03887	0	5.38e-05
PLN	Human adenovirus D	Adenoviridae	2.11693	0.105294	5.71e-05
PLN	Fragaria chiloensis latent virus RNA 1	Bromoviridae	2.06817	0.00431413	7.27e-05
PLN	Anopheles gambiae densonucleosis virus	Parvoviridae	2.0608	0.0403311	7.64e-05
PLN	Thielaviopsis basicola mitovirus	Narnaviridae	2.44144	0.187185	8.38e-05
PLN	Tupaiid herpesvirus 1	Herpesviridae	2.29864	0.0827418	9.19e-05
PLN	Campoletis sonorensis ichnovirus segment Q	Polydnaviridae	2.08854	0.08291	0.000121303
PLN	Staphylococcus phage 42e	Siphoviridae	2.06236	0.0238889	0.000132085
PLN	Little cherry virus 1	Closteroviridae	2.18153	0.0235586	0.000133469
PLN	J-virus	Paramyxoviridae	2.25499	0.0466646	0.000296708
PLN	HMO Astrovirus A	Astroviridae	2.2383	0.00970719	0.000356197
PLN	Mamestra configurata NPV-B	Baculoviridae	2.07471	0.00253509	0.000439828
PLN	Clostridium phage phiC2	Myoviridae	2.25895	0.210595	0.000624574
PLN	Glypta fumiferanae ichnovirus segment B56	Polydnaviridae	2.20009	0.0299142	0.000927578
PLN	Oryza rufipogon endornavirus	Endornaviridae	2.15324	0.0511155	0.000940102
NLN	Encephalomyocarditis virus	Picornaviridae	3.3349	0.425701	6.798e-13
NLN	Human immunodeficiency virus 1	Retroviridae	2.49897	0.199085	4.04618e-09
NLN	Ecotropis obliqua NPV	Baculoviridae	3.05518	0.054791	7.83898e-09
NLN	Andes virus segment L	Bunyaviridae	2.11123	0.00471305	7.69476e-09
NLN	Rotavirus A segment 1	Reoviridae	2.11703	0.0103758	8.46955e-09
NLN	Staphylococcus phage phiSauS-IPLA88	Siphoviridae	2.72095	0.18217	1.32504e-08
NLN	Bacillus phage phi29	Podoviridae	2.81467	0.340652	1.35425e-08
NLN	Human immunodeficiency virus 1	Retroviridae	3.81364	1.34546	1.44631e-08
NLN	Aedes pseudoscutellaris reovirus segment 1	Reoviridae	2.36778	0.0815145	1.9444e-08
NLN	Adult diarrheal rotavirus strain J19	Reoviridae	2.37112	0.075687	2.43986e-08
NLN	Staphylococcus phage phiMR11	Siphoviridae	2.47529	0.182817	3.05557e-08
NLN	Grapevine rootstock stem lesion associated virus	Closteroviridae	2.89652	0.325882	3.22144e-08
NLN	Clostridium phage phiCD27	Myoviridae	2.3549	0.00360698	3.58931e-08
NLN	Human immunodeficiency virus 1	Retroviridae	2.69362	0.287337	4.16068e-08
NLN	Human herpesvirus 6A	Herpesviridae	2.24379	0.152414	4.46957e-08
NLN	Enterobacteria phage ST104	Podoviridae	2.66906	0.0154141	8.46735e-08
NLN	Cotesia congregata virus segment Circle18	Polydnaviridae	2.75924	0	1.07649e-07
NLN	Ophiostoma mitovirus 5	Narnaviridae	2.45878	0.22403	1.1731e-07
NLN	Clanis bilineata nucleopolyhedrosis virus	Baculoviridae	2.41762	0.0381878	1.32026e-07
NLN	Cotesia congregata bracovirus segment Circle21	Polydnaviridae	2.31989	0.00563259	1.34668e-07
NLN	Cynomolgus macaque cytomegalovirus strain Ottawa	Herpesviridae	2.84772	0.102503	1.70567e-07
NLN	Carrot red leaf virus	Luteoviridae	2.69576	0.282437	1.76768e-07
NLN	Andes virus segment S	Bunyaviridae	2.9056	0.101717	1.85132e-07
NLN	Ophiostoma mitovirus 4	Narnaviridae	2.05907	0.0337696	1.90633e-07
NLN	Staphylococcus phage 11	Siphoviridae	2.33849	0.0349415	2.31704e-07
NLN	Staphylococcus phage 55	Siphoviridae	2.11786	0.0271062	2.43762e-07
NLN	Orgyia pseudotsugata MNPV	Baculoviridae	2.05278	0	2.42596e-07
NLN	Cotesia congregata virus segment Circle6	Polydnaviridae	2.23511	0.125727	2.70524e-07
NLN	Human herpesvirus 5	Herpesviridae	3.28281	0.909712	3.00921e-07
NLN	Salmonella phage epsilon34	Podoviridae	2.4745	0.189557	3.73018e-07
NLN	Culex nigripalpus NPV	Baculoviridae	3.18428	0.0202879	4.03811e-07
NLN	Human papillomavirus type 129	Papillomaviridae	2.32505	0.0157663	4.1627e-07
NLN	Sorghum mosaic virus	Potyviridae	2.16381	0.0387648	4.53278e-07
NLN	Hyposoter fugitivus ichnovirus segment C7	Polydnaviridae	2.15311	0	4.5821e-07
NLN	Prochlorococcus phage P-SSM2	Myoviridae	2.34513	0.0802025	4.86113e-07
NLN	Banana streak Mysore virus	Caulimoviridae	2.24437	0.158038	5.27011e-07
NLN	Lactococcus phage jj50	Siphoviridae	2.07291	0.0175614	5.26672e-07
NLN	Gremmeniella abietina mitochondrial RNA virus S2	Narnaviridae	2.48836	0.437276	5.21639e-07
NLN	Whitewater Arroyo virus segment S	Arenaviridae	2.18116	0.0712587	5.99255e-07
NLN	Gallid herpesvirus 2	Herpesviridae	2.15025	0.144983	6.00569e-07
NLN	Shigella phage Shfl2	Myoviridae	2.10871	0.0568101	6.81698e-07
NLN	Streptococcus phage 7201	Siphoviridae	2.02203	0.000575259	7.20555e-07
NLN	Staphylococcus phage phiSauS-IPLA35	Siphoviridae	2.23601	0.0111985	7.70495e-07
NLN	Human adenovirus A	Adenoviridae	2.25476	0.241425	7.94843e-07
NLN	Abaca bunchy top virus segment 2	Nanoviridae	2.26644	0.170051	8.7509e-07
NLN	Cotesia congregata bracovirus segment Circle26	Polydnaviridae	2.18876	0.041236	9.2521e-07
NLN	Cotesia congregata bracovirus segment Circle17	Polydnaviridae	2.20219	0.157188	9.44893e-07
NLN	Cotesia congregata bracovirus segment Circle1	Polydnaviridae	2.11844	0.0907826	9.52956e-07
NLN	Human papillomavirus type 112	Papillomaviridae	2.81271	0.0956947	1.17508e-06
NLN	Beet pseudo-yellows virus RNA 2	Closteroviridae	3.30737	0.519848	1.20361e-06
NLN	Xestia c-nigrum granulovirus	Baculoviridae	2.47873	0.103209	1.32213e-06
NLN	Planococcus citri densovirus	Parvoviridae	2.13548	0.0527158	1.36685e-06
NLN	Ligustrum necrotic ringspot virus	Betaflexiviridae	2.01057	0.00907338	1.53146e-06
NLN	Blueberry red ringspot virus	Caulimoviridae	2.05334	0	1.5258e-06
NLN	Acanthamoeba polyphaga mimivirus	Mimiviridae	2.19852	0.00374654	1.52917e-06
NLN	Rotavirus A segment 1	Reoviridae	2.24935	0.178956	1.7941e-06
NLN	Sulfolobus islandicus rod-shaped virus 2	Rudiviridae	2.03337	0	1.80684e-06
NLN	Peanut stunt virus RNA 3	Bromoviridae	2.44338	0.158633	1.90968e-06
NLN	Rice dwarf virus segment 2	Reoviridae	2.38806	0.316129	1.90525e-06
NLN	Cotesia congregata virus segment Circle18	Polydnaviridae	2.1536	0.101831	1.92625e-06
NLN	Avian infectious bronchitis virus	Coronaviridae	2.59684	0.399577	2.08385e-06
NLN	Ecotropis obliqua NPV	Baculoviridae	2.63369	0.00672603	2.21454e-06
NLN	Staphylococcus phage phiSauS-IPLA88	Siphoviridae	2.35915	0.0237058	2.50042e-06
NLN	Tobacco etch virus	Potyviridae	2.36257	0.0232454	2.51179e-06
NLN	Shigella phage Shfl2	Myoviridae	2.29912	0.00677944	2.56992e-06
NLN	Nilaparvata lugens reovirus segment 4	Reoviridae	2.146	0.00286896	2.58582e-06
NLN	Streptococcus phage Abc2	Siphoviridae	2.66401	0.38851	2.79746e-06
NLN	Southern rice black-streaked dwarf virus segment 2	Reoviridae	2.35623	0.212057	3.37066e-06
NLN	Cotesia congregata bracovirus segment Circle2	Polydnaviridae	2.25462	0.0694043	3.42528e-06
NLN	Enterobacteria phage FI	Leviviridae	2.26179	0.0327527	3.60547e-06
NLN	Campylobacter phage NCTC12673	Myoviridae	2.28717	0.222338	3.61383e-06
NLN	Saimiriine herpesvirus 2	Herpesviridae	2.1246	0.0990355	3.82528e-06
NLN	Dengue virus 2	Flaviviridae	2.00881	0.000214352	3.86342e-06
NLN	Epiphyas postvittana NPV	Baculoviridae	2.16456	0.156039	4.04917e-06
NLN	Clostridium phage phi CD119	Myoviridae	2.18803	0.0395138	4.11476e-06
NLN	Turkey adenovirus 1	Adenoviridae	2.09118	0.0808789	5.44859e-06
NLN	Mycobacterium phage Predator	Siphoviridae	2.24435	0.0717715	5.62939e-06
NLN	Lactococcus phage c2	Siphoviridae	2.59961	0.118789	5.62636e-06
NLN	Cestrum yellow leaf curling virus	Caulimoviridae	2.17568	0.106802	5.92216e-06
NLN	Spodoptera exigua MNPV	Baculoviridae	2.75497	0.2129	6.33505e-06
NLN	Thielaviopsis basicola mitovirus	Narnaviridae	2.47331	0.187185	6.38643e-06
NLN	Paramecium bursaria Chlorella virus NY2A	Phycodnaviridae	2.46985	0.451781	6.45696e-06
NLN	Paramecium bursaria Chlorella virus NY2A	Phycodnaviridae	2.47474	0.190317	6.71873e-06
NLN	Avian sapelovirus	Picornaviridae	2.3396	0.316959	6.76433e-06
NLN	Megavirus chiliensis	Megaviridae	2.35259	0.267866	6.78112e-06
NLN	Burkholderia prophage phi52237	Myoviridae	2.18687	0.103591	7.06002e-06
NLN	Rotavirus A segment 2	Reoviridae	2.13712	0.0276277	7.46757e-06
NLN	Canine minute virus	Parvoviridae	2.0828	0	7.5925e-06
NLN	Aedes pseudoscutellaris reovirus segment 5	Reoviridae	2.51257	0.111281	7.61338e-06
NLN	Acanthamoeba polyphaga mimivirus	Mimiviridae	2.26577	0.188465	7.66338e-06
NLN	Operophtera brumata reovirus segment 2	Reoviridae	2.39962	0.129322	8.0144e-06
NLN	Staphylococcus phage PH15	Siphoviridae	2.2353	0.0237243	8.26059e-06
NLN	Human coronavirus 229E	Coronaviridae	2.23763	0.103426	8.98561e-06
NLN	Klebsiella phage KP15	Myoviridae	2.16757	0.151806	8.96633e-06
NLN	Cotesia congregata bracovirus segment Circle1	Polydnaviridae	2.76549	0.00116991	9.15128e-06
NLN	Streptococcus phage 858	Siphoviridae	2.58937	0.0735082	9.92618e-06
NLN	Pepper mild mottle virus	Virgaviridae	2.16586	0.0587127	1.01147e-05
NLN	Acanthamoeba polyphaga mimivirus	Mimiviridae	2.27596	0.157779	1.07599e-05
NLN	Sugarcane bacilliform Mor virus	Caulimoviridae	2.2661	0.104327	1.11746e-05
NLN	Acidianus bottle-shaped virus	Ampullaviridae	2.22491	0.104109	1.1248e-05
NLN	Bluetongue virus segment 1	Reoviridae	2.2406	0.0356175	1.25075e-05
NLN	Enterococcus phage phiFL1A	Siphoviridae	2.1537	0	1.30583e-05
NLN	Callitrichine herpesvirus 3	Herpesviridae	2.50229	0.350595	1.3603e-05
NLN	Paramecium bursaria Chlorella virus AR158	Phycodnaviridae	2.30715	0.246836	1.4e-05
NLN	Soft-shelled turtle iridovirus	Iridoviridae	2.4805	0.272249	1.42173e-05
NLN	Human papillomavirus - 18	Papillomaviridae	2.32067	0.0430918	1.47086e-05
NLN	Influenza B virus RNA-2	Orthomyxoviridae	2.22471	0.0797178	1.60862e-05
NLN	Mycobacterium phage Konstantine	Siphoviridae	2.98993	0.316427	2.31804e-05
NLN	Megavirus chiliensis	Megaviridae	2.47983	0.396461	2.66819e-05
NLN	Staphylococcus phage phiSLT	Siphoviridae	2.39816	0.261611	3.14002e-05
NLN	Chrysodeixis chalcites nucleopolyhedrovirus	Baculoviridae	2.10314	0.102462	3.39424e-05
NLN	Choristoneura fumiferana MNPV	Baculoviridae	2.05042	0	3.54013e-05
NLN	Melon yellow spot virus segment S	Bunyaviridae	2.07064	0.0207272	3.81077e-05
NLN	Oat necrotic mottle virus	Potyviridae	2.27366	0.0466597	4.00644e-05
NLN	Potato virus S	Betaflexiviridae	2.225	0.140833	4.14597e-05
NLN	Choristoneura occidentalis granulovirus	Baculoviridae	2.209	0.0932552	4.28743e-05
NLN	Micromonas sp. RCC1109 virus MpV1	Phycodnaviridae	2.43657	0.158203	4.32025e-05
NLN	Haemophilus phage HP2	Myoviridae	2.18449	0.038146	4.42911e-05
NLN	Chrysodeixis chalcites nucleopolyhedrovirus	Baculoviridae	2.43492	0.0658705	4.52404e-05
NLN	Salmonella enterica bacteriophage SE1	Podoviridae	3.11435	0.843	4.91569e-05
NLN	Cypovirus 14 RNA 2	Reoviridae	2.32369	0.107063	5.51748e-05
NLN	Staphylococcus phage PH15	Siphoviridae	2.4786	0	5.57491e-05
NLN	Nilaparvata lugens reovirus segment 5	Reoviridae	2.04039	0	6.4307e-05
NLN	Agrotis segetum nucleopolyhedrovirus	Baculoviridae	2.44654	0.441903	7.25797e-05
NLN	Staphylococcus phage phiETA3	Siphoviridae	2.2141	0.0666179	8.9709e-05
NLN	Glypta fumiferanae ichnovirus segment C15	Polydnaviridae	2.63075	0.214375	9.82909e-05
NLN	Lactococcus phage c2	Siphoviridae	2.59632	0.0744016	0.000124786
NLN	Torque teno mini virus 6	Anelloviridae	2.09828	0.0232512	0.000171679
NLN	Sweet potato vein clearing virus	Caulimoviridae	2.62602	0.576959	0.000253518
NLN	Staphylococcus phage 44AHJD	Podoviridae	2.66332	0.0244743	0.000486936
NLN	Staphylococcus prophage phi 13	Siphoviridae	2.40687	0.247783	0.000503315
NLN	Human papillomavirus 121	Papillomaviridae	2.18126	0.0309298	0.00122317
NLN	Clostridium phage phiCD27	Myoviridae	2.21671	0.0987535	0.00470269
